# Supplementary material for: Evaluation of Machine Learning Techniques to Predict the Likelihood of Mental Health Conditions Following a First mTBI
Source: Front Neurol. 2022 Feb 2;12:769819. doi: 10.3389/fneur.2021.769819 (PMC8847217; doi:10.3389/fneur.2021.769819)
Supplement: Supplementary file 1 [file Data_Sheet_1.CSV]

	ICD Code	Condition	Feature
1	F1010	Psychology	MentalHealth
2	F430	Psychology	MentalHealth
3	R450	Psychology	MentalHealth
4	R451	Psychology	MentalHealth
5	R453	Psychology	MentalHealth
6	R454	Psychology	MentalHealth
7	R455	Psychology	MentalHealth
8	R4586	Psychology	MentalHealth
9	R4587	Psychology	MentalHealth
10	R4589	Psychology	MentalHealth
11	F43	Psychology	MentalHealth
12	F430Ÿ_÷ÐÎ_	Psychology	MentalHealth
13	F432	Psychology	MentalHealth
14	F4321Ÿ_÷ÐÎ_	Psychology	MentalHealth
15	F4322Ÿ_÷ÐÎ_	Psychology	MentalHealth
16	F4323Ÿ_÷ÐÎ_	Psychology	MentalHealth
17	F4324Ÿ_÷ÐÎ_	Psychology	MentalHealth
18	F4325	Psychology	MentalHealth
19	F4329	Psychology	MentalHealth
20	F438Ÿ_÷ÐÎ_	Psychology	MentalHealth
21	F439Ÿ_÷ÐÎ_	Psychology	MentalHealth
22	F348	Psychology	MentalHealth
23	30500	Psychology	MentalHealth
24	3089	Psychology	MentalHealth
25	3080	Psychology	MentalHealth
26	3081	Psychology	MentalHealth
27	3082	Psychology	MentalHealth
28	79921	Psychology	MentalHealth
29	7992	Psychology	MentalHealth
30	3079	Psychology	MentalHealth
31	79925	Psychology	MentalHealth
32	79922	Psychology	MentalHealth
33	3009	Psychology	MentalHealth
34	79924	Psychology	MentalHealth
35	79923	Psychology	MentalHealth
36	79929	Psychology	MentalHealth
37	30923	Psychology	MentalHealth
38	30924	Psychology	MentalHealth
39	30928	Psychology	MentalHealth
40	30929	Psychology	MentalHealth
41	3093	Psychology	MentalHealth
42	3094	Psychology	MentalHealth
43	30982	Psychology	MentalHealth
44	30983	Psychology	MentalHealth
45	30989	Psychology	MentalHealth
46	3099	Psychology	MentalHealth
47	30111	Psychology	MentalHealth
48	R452	Psychology	MentalHealth
49	R456	Psychology	MentalHealth
50	R457	Psychology	MentalHealth
51	R458	Psychology	MentalHealth
52	R4581	Psychology	MentalHealth
53	R4582	Psychology	MentalHealth
54	R4583	Psychology	MentalHealth
55	R4584	Psychology	MentalHealth
56	R4585	Psychology	MentalHealth
57	78095	Psychology	MentalHealth
58	3020	Psychology	MentalHealth
59	307	Psychology	MentalHealth
60	3070	Psychology	MentalHealth
61	3072	Psychology	MentalHealth
62	30720	Psychology	MentalHealth
63	30721	Psychology	MentalHealth
64	30722	Psychology	MentalHealth
65	30723	Psychology	MentalHealth
66	3073	Psychology	MentalHealth
67	F0632	Psychology	MentalHealth
68	F17201	Psychology	MentalHealth
69	F17211	Psychology	MentalHealth
70	F17221	Psychology	MentalHealth
71	F17291	Psychology	MentalHealth
72	F53	Psychology	MentalHealth
73	F54	Psychology	MentalHealth
74	F91	Psychology	MentalHealth
75	F910	Psychology	MentalHealth
76	F919	Psychology	MentalHealth
77	F95	Psychology	MentalHealth
78	F950	Psychology	MentalHealth
79	F951	Psychology	MentalHealth
80	F952	Psychology	MentalHealth
81	F958	Psychology	MentalHealth
82	F959	Psychology	MentalHealth
83	F985	Psychology	MentalHealth
84	O906	Psychology	MentalHealth
85	R45	Psychology	MentalHealth
86	R45850	Psychology	MentalHealth
87	R45851	Psychology	MentalHealth
88	R46	Psychology	MentalHealth
89	R460	Psychology	MentalHealth
90	R461	Psychology	MentalHealth
91	R462	Psychology	MentalHealth
92	R463	Psychology	MentalHealth
93	R464	Psychology	MentalHealth
94	R465	Psychology	MentalHealth
95	R466	Psychology	MentalHealth
96	R467	Psychology	MentalHealth
97	R468	Psychology	MentalHealth
98	R4681	Psychology	MentalHealth
99	R4689	Psychology	MentalHealth
100	R54	Psychology	MentalHealth
101	V40	Psychology	MentalHealth
102	V402	Psychology	MentalHealth
103	V403	Psychology	MentalHealth
104	V4031	Psychology	MentalHealth
105	V4039	Psychology	MentalHealth
106	V409	Psychology	MentalHealth
107	V6285	Psychology	MentalHealth
108	V673	Psychology	MentalHealth
109	V692	Psychology	MentalHealth
110	V693	Psychology	MentalHealth
111	V702	Psychology	MentalHealth
112	291	Psychology	MentalHealth
113	2910	Psychology	MentalHealth
114	2911	Psychology	MentalHealth
115	2912	Psychology	MentalHealth
116	2913	Psychology	MentalHealth
117	2914	Psychology	MentalHealth
118	2915	Psychology	MentalHealth
119	2918	Psychology	MentalHealth
120	29181	Psychology	MentalHealth
121	29182	Psychology	MentalHealth
122	29189	Psychology	MentalHealth
123	2919	Psychology	MentalHealth
124	292	Psychology	MentalHealth
125	2920	Psychology	MentalHealth
126	2921	Psychology	MentalHealth
127	29211	Psychology	MentalHealth
128	29212	Psychology	MentalHealth
129	2922	Psychology	MentalHealth
130	2928	Psychology	MentalHealth
131	29281	Psychology	MentalHealth
132	29282	Psychology	MentalHealth
133	29283	Psychology	MentalHealth
134	29284	Psychology	MentalHealth
135	29285	Psychology	MentalHealth
136	29289	Psychology	MentalHealth
137	2929	Psychology	MentalHealth
138	303	Psychology	MentalHealth
139	3030	Psychology	MentalHealth
140	30300	Psychology	MentalHealth
141	30301	Psychology	MentalHealth
142	30302	Psychology	MentalHealth
143	30303	Psychology	MentalHealth
144	3039	Psychology	MentalHealth
145	30390	Psychology	MentalHealth
146	30391	Psychology	MentalHealth
147	30392	Psychology	MentalHealth
148	30393	Psychology	MentalHealth
149	304	Psychology	MentalHealth
150	3040	Psychology	MentalHealth
151	30400	Psychology	MentalHealth
152	30401	Psychology	MentalHealth
153	30402	Psychology	MentalHealth
154	30403	Psychology	MentalHealth
155	3041	Psychology	MentalHealth
156	30410	Psychology	MentalHealth
157	30411	Psychology	MentalHealth
158	30412	Psychology	MentalHealth
159	30413	Psychology	MentalHealth
160	3042	Psychology	MentalHealth
161	30420	Psychology	MentalHealth
162	30421	Psychology	MentalHealth
163	30422	Psychology	MentalHealth
164	30423	Psychology	MentalHealth
165	3043	Psychology	MentalHealth
166	30430	Psychology	MentalHealth
167	30431	Psychology	MentalHealth
168	30432	Psychology	MentalHealth
169	30433	Psychology	MentalHealth
170	3044	Psychology	MentalHealth
171	30440	Psychology	MentalHealth
172	30441	Psychology	MentalHealth
173	30442	Psychology	MentalHealth
174	30443	Psychology	MentalHealth
175	3045	Psychology	MentalHealth
176	30450	Psychology	MentalHealth
177	30451	Psychology	MentalHealth
178	30452	Psychology	MentalHealth
179	30453	Psychology	MentalHealth
180	3046	Psychology	MentalHealth
181	30460	Psychology	MentalHealth
182	30461	Psychology	MentalHealth
183	30462	Psychology	MentalHealth
184	30463	Psychology	MentalHealth
185	3047	Psychology	MentalHealth
186	30470	Psychology	MentalHealth
187	30471	Psychology	MentalHealth
188	30472	Psychology	MentalHealth
189	30473	Psychology	MentalHealth
190	3048	Psychology	MentalHealth
191	30480	Psychology	MentalHealth
192	30481	Psychology	MentalHealth
193	30482	Psychology	MentalHealth
194	30483	Psychology	MentalHealth
195	3049	Psychology	MentalHealth
196	30490	Psychology	MentalHealth
197	30491	Psychology	MentalHealth
198	30492	Psychology	MentalHealth
199	30493	Psychology	MentalHealth
200	305	Psychology	MentalHealth
201	3050	Psychology	MentalHealth
202	30501	Psychology	MentalHealth
203	30502	Psychology	MentalHealth
204	30503	Psychology	MentalHealth
205	3052	Psychology	MentalHealth
206	30520	Psychology	MentalHealth
207	30521	Psychology	MentalHealth
208	30522	Psychology	MentalHealth
209	30523	Psychology	MentalHealth
210	3053	Psychology	MentalHealth
211	30530	Psychology	MentalHealth
212	30531	Psychology	MentalHealth
213	30532	Psychology	MentalHealth
214	30533	Psychology	MentalHealth
215	3054	Psychology	MentalHealth
216	30540	Psychology	MentalHealth
217	30541	Psychology	MentalHealth
218	30542	Psychology	MentalHealth
219	30543	Psychology	MentalHealth
220	3055	Psychology	MentalHealth
221	30550	Psychology	MentalHealth
222	30551	Psychology	MentalHealth
223	30552	Psychology	MentalHealth
224	30553	Psychology	MentalHealth
225	3056	Psychology	MentalHealth
226	30560	Psychology	MentalHealth
227	30561	Psychology	MentalHealth
228	30562	Psychology	MentalHealth
229	30563	Psychology	MentalHealth
230	3057	Psychology	MentalHealth
231	30570	Psychology	MentalHealth
232	30571	Psychology	MentalHealth
233	30572	Psychology	MentalHealth
234	30573	Psychology	MentalHealth
235	3058	Psychology	MentalHealth
236	30580	Psychology	MentalHealth
237	30581	Psychology	MentalHealth
238	30582	Psychology	MentalHealth
239	30583	Psychology	MentalHealth
240	3059	Psychology	MentalHealth
241	30590	Psychology	MentalHealth
242	30591	Psychology	MentalHealth
243	30592	Psychology	MentalHealth
244	30593	Psychology	MentalHealth
245	4255	Psychology	MentalHealth
246	7903	Psychology	MentalHealth
247	F10	Psychology	MentalHealth
248	F101	Psychology	MentalHealth
249	F1011	Psychology	MentalHealth
250	F1012	Psychology	MentalHealth
251	F10120	Psychology	MentalHealth
252	F10121	Psychology	MentalHealth
253	F10129	Psychology	MentalHealth
254	F1014	Psychology	MentalHealth
255	F1015	Psychology	MentalHealth
256	F10150	Psychology	MentalHealth
257	F10151	Psychology	MentalHealth
258	F10159	Psychology	MentalHealth
259	F1018	Psychology	MentalHealth
260	F10180	Psychology	MentalHealth
261	F10181	Psychology	MentalHealth
262	F10182	Psychology	MentalHealth
263	F10188	Psychology	MentalHealth
264	F1019	Psychology	MentalHealth
265	F102	Psychology	MentalHealth
266	F1020	Psychology	MentalHealth
267	F1021	Psychology	MentalHealth
268	F1022	Psychology	MentalHealth
269	F10220	Psychology	MentalHealth
270	F10221	Psychology	MentalHealth
271	F10229	Psychology	MentalHealth
272	F1023	Psychology	MentalHealth
273	F10230	Psychology	MentalHealth
274	F10231	Psychology	MentalHealth
275	F10232	Psychology	MentalHealth
276	F10239	Psychology	MentalHealth
277	F1024	Psychology	MentalHealth
278	F1025	Psychology	MentalHealth
279	F10250	Psychology	MentalHealth
280	F10251	Psychology	MentalHealth
281	F10259	Psychology	MentalHealth
282	F1026	Psychology	MentalHealth
283	F1027	Psychology	MentalHealth
284	F1028	Psychology	MentalHealth
285	F10280	Psychology	MentalHealth
286	F10281	Psychology	MentalHealth
287	F10282	Psychology	MentalHealth
288	F10288	Psychology	MentalHealth
289	F1029	Psychology	MentalHealth
290	F109	Psychology	MentalHealth
291	F1092	Psychology	MentalHealth
292	F10920	Psychology	MentalHealth
293	F10921	Psychology	MentalHealth
294	F10929	Psychology	MentalHealth
295	F1094	Psychology	MentalHealth
296	F1095	Psychology	MentalHealth
297	F10950	Psychology	MentalHealth
298	F10951	Psychology	MentalHealth
299	F10959	Psychology	MentalHealth
300	F1096	Psychology	MentalHealth
301	F1097	Psychology	MentalHealth
302	F1098	Psychology	MentalHealth
303	F10980	Psychology	MentalHealth
304	F10981	Psychology	MentalHealth
305	F10982	Psychology	MentalHealth
306	F10988	Psychology	MentalHealth
307	F1099	Psychology	MentalHealth
308	F11	Psychology	MentalHealth
309	F111	Psychology	MentalHealth
310	F1110	Psychology	MentalHealth
311	F1111	Psychology	MentalHealth
312	F1112	Psychology	MentalHealth
313	F11120	Psychology	MentalHealth
314	F11121	Psychology	MentalHealth
315	F11122	Psychology	MentalHealth
316	F11129	Psychology	MentalHealth
317	F1114	Psychology	MentalHealth
318	F1115	Psychology	MentalHealth
319	F11150	Psychology	MentalHealth
320	F11151	Psychology	MentalHealth
321	F11159	Psychology	MentalHealth
322	F1118	Psychology	MentalHealth
323	F11181	Psychology	MentalHealth
324	F11182	Psychology	MentalHealth
325	F11188	Psychology	MentalHealth
326	F1119	Psychology	MentalHealth
327	F112	Psychology	MentalHealth
328	F1120	Psychology	MentalHealth
329	F1121	Psychology	MentalHealth
330	F1122	Psychology	MentalHealth
331	F11220	Psychology	MentalHealth
332	F11222	Psychology	MentalHealth
333	F11229	Psychology	MentalHealth
334	F1123	Psychology	MentalHealth
335	F1124	Psychology	MentalHealth
336	F1125	Psychology	MentalHealth
337	F11250	Psychology	MentalHealth
338	F11251	Psychology	MentalHealth
339	F11259	Psychology	MentalHealth
340	F1128	Psychology	MentalHealth
341	F11281	Psychology	MentalHealth
342	F11282	Psychology	MentalHealth
343	F11288	Psychology	MentalHealth
344	F1129	Psychology	MentalHealth
345	F119	Psychology	MentalHealth
346	F1190	Psychology	MentalHealth
347	F1192	Psychology	MentalHealth
348	F11920	Psychology	MentalHealth
349	F11921	Psychology	MentalHealth
350	F11922	Psychology	MentalHealth
351	F11929	Psychology	MentalHealth
352	F1193	Psychology	MentalHealth
353	F1194	Psychology	MentalHealth
354	F1195	Psychology	MentalHealth
355	F11950	Psychology	MentalHealth
356	F11951	Psychology	MentalHealth
357	F11959	Psychology	MentalHealth
358	F1198	Psychology	MentalHealth
359	F11981	Psychology	MentalHealth
360	F11982	Psychology	MentalHealth
361	F11988	Psychology	MentalHealth
362	F1199	Psychology	MentalHealth
363	F12	Psychology	MentalHealth
364	F121	Psychology	MentalHealth
365	F1210	Psychology	MentalHealth
366	F1211	Psychology	MentalHealth
367	F1212	Psychology	MentalHealth
368	F12120	Psychology	MentalHealth
369	F12121	Psychology	MentalHealth
370	F12122	Psychology	MentalHealth
371	F12129	Psychology	MentalHealth
372	F1215	Psychology	MentalHealth
373	F12150	Psychology	MentalHealth
374	F12151	Psychology	MentalHealth
375	F12159	Psychology	MentalHealth
376	F1218	Psychology	MentalHealth
377	F12180	Psychology	MentalHealth
378	F12188	Psychology	MentalHealth
379	F1219	Psychology	MentalHealth
380	F122	Psychology	MentalHealth
381	F1220	Psychology	MentalHealth
382	F1221	Psychology	MentalHealth
383	F1222	Psychology	MentalHealth
384	F12220	Psychology	MentalHealth
385	F12222	Psychology	MentalHealth
386	F12229	Psychology	MentalHealth
387	F1225	Psychology	MentalHealth
388	F12250	Psychology	MentalHealth
389	F12251	Psychology	MentalHealth
390	F12259	Psychology	MentalHealth
391	F1228	Psychology	MentalHealth
392	F12280	Psychology	MentalHealth
393	F12288	Psychology	MentalHealth
394	F1229	Psychology	MentalHealth
395	F129	Psychology	MentalHealth
396	F1290	Psychology	MentalHealth
397	F1292	Psychology	MentalHealth
398	F12920	Psychology	MentalHealth
399	F12921	Psychology	MentalHealth
400	F12922	Psychology	MentalHealth
401	F12929	Psychology	MentalHealth
402	F1295	Psychology	MentalHealth
403	F12950	Psychology	MentalHealth
404	F12951	Psychology	MentalHealth
405	F12959	Psychology	MentalHealth
406	F1298	Psychology	MentalHealth
407	F12980	Psychology	MentalHealth
408	F12988	Psychology	MentalHealth
409	F1299	Psychology	MentalHealth
410	F13	Psychology	MentalHealth
411	F131	Psychology	MentalHealth
412	F1310	Psychology	MentalHealth
413	F1311	Psychology	MentalHealth
414	F1312	Psychology	MentalHealth
415	F13120	Psychology	MentalHealth
416	F13121	Psychology	MentalHealth
417	F13129	Psychology	MentalHealth
418	F1314	Psychology	MentalHealth
419	F1315	Psychology	MentalHealth
420	F13150	Psychology	MentalHealth
421	F13151	Psychology	MentalHealth
422	F13159	Psychology	MentalHealth
423	F1318	Psychology	MentalHealth
424	F13180	Psychology	MentalHealth
425	F13181	Psychology	MentalHealth
426	F13182	Psychology	MentalHealth
427	F13188	Psychology	MentalHealth
428	F1319	Psychology	MentalHealth
429	F132	Psychology	MentalHealth
430	F1320	Psychology	MentalHealth
431	F1321	Psychology	MentalHealth
432	F1322	Psychology	MentalHealth
433	F13220	Psychology	MentalHealth
434	F13229	Psychology	MentalHealth
435	F1323	Psychology	MentalHealth
436	F13230	Psychology	MentalHealth
437	F13232	Psychology	MentalHealth
438	F13239	Psychology	MentalHealth
439	F1324	Psychology	MentalHealth
440	F1325	Psychology	MentalHealth
441	F13250	Psychology	MentalHealth
442	F13251	Psychology	MentalHealth
443	F13259	Psychology	MentalHealth
444	F1326	Psychology	MentalHealth
445	F1327	Psychology	MentalHealth
446	F1328	Psychology	MentalHealth
447	F13280	Psychology	MentalHealth
448	F13281	Psychology	MentalHealth
449	F13282	Psychology	MentalHealth
450	F13288	Psychology	MentalHealth
451	F1329	Psychology	MentalHealth
452	F139	Psychology	MentalHealth
453	F1390	Psychology	MentalHealth
454	F1392	Psychology	MentalHealth
455	F13920	Psychology	MentalHealth
456	F13921	Psychology	MentalHealth
457	F13929	Psychology	MentalHealth
458	F1393	Psychology	MentalHealth
459	F13930	Psychology	MentalHealth
460	F13931	Psychology	MentalHealth
461	F13932	Psychology	MentalHealth
462	F13939	Psychology	MentalHealth
463	F1394	Psychology	MentalHealth
464	F1395	Psychology	MentalHealth
465	F13950	Psychology	MentalHealth
466	F13951	Psychology	MentalHealth
467	F13959	Psychology	MentalHealth
468	F1396	Psychology	MentalHealth
469	F1397	Psychology	MentalHealth
470	F1398	Psychology	MentalHealth
471	F13980	Psychology	MentalHealth
472	F13981	Psychology	MentalHealth
473	F13982	Psychology	MentalHealth
474	F13988	Psychology	MentalHealth
475	F1399	Psychology	MentalHealth
476	F14	Psychology	MentalHealth
477	F141	Psychology	MentalHealth
478	F1410	Psychology	MentalHealth
479	F1411	Psychology	MentalHealth
480	F1412	Psychology	MentalHealth
481	F14120	Psychology	MentalHealth
482	F14121	Psychology	MentalHealth
483	F14122	Psychology	MentalHealth
484	F14129	Psychology	MentalHealth
485	F1414	Psychology	MentalHealth
486	F1415	Psychology	MentalHealth
487	F14150	Psychology	MentalHealth
488	F14151	Psychology	MentalHealth
489	F14159	Psychology	MentalHealth
490	F1418	Psychology	MentalHealth
491	F14180	Psychology	MentalHealth
492	F14181	Psychology	MentalHealth
493	F14182	Psychology	MentalHealth
494	F14188	Psychology	MentalHealth
495	F1419	Psychology	MentalHealth
496	F142	Psychology	MentalHealth
497	F1420	Psychology	MentalHealth
498	F1421	Psychology	MentalHealth
499	F1422	Psychology	MentalHealth
500	F14220	Psychology	MentalHealth
501	F14222	Psychology	MentalHealth
502	F14229	Psychology	MentalHealth
503	F1423	Psychology	MentalHealth
504	F1424	Psychology	MentalHealth
505	F1425	Psychology	MentalHealth
506	F14250	Psychology	MentalHealth
507	F14251	Psychology	MentalHealth
508	F14259	Psychology	MentalHealth
509	F1428	Psychology	MentalHealth
510	F14280	Psychology	MentalHealth
511	F14281	Psychology	MentalHealth
512	F14282	Psychology	MentalHealth
513	F14288	Psychology	MentalHealth
514	F1429	Psychology	MentalHealth
515	F149	Psychology	MentalHealth
516	F1490	Psychology	MentalHealth
517	F1492	Psychology	MentalHealth
518	F14920	Psychology	MentalHealth
519	F14921	Psychology	MentalHealth
520	F14922	Psychology	MentalHealth
521	F14929	Psychology	MentalHealth
522	F1494	Psychology	MentalHealth
523	F1495	Psychology	MentalHealth
524	F14950	Psychology	MentalHealth
525	F14951	Psychology	MentalHealth
526	F14959	Psychology	MentalHealth
527	F1498	Psychology	MentalHealth
528	F14980	Psychology	MentalHealth
529	F14981	Psychology	MentalHealth
530	F14982	Psychology	MentalHealth
531	F14988	Psychology	MentalHealth
532	F1499	Psychology	MentalHealth
533	F15	Psychology	MentalHealth
534	F151	Psychology	MentalHealth
535	F1510	Psychology	MentalHealth
536	F1511	Psychology	MentalHealth
537	F1512	Psychology	MentalHealth
538	F15120	Psychology	MentalHealth
539	F15121	Psychology	MentalHealth
540	F15122	Psychology	MentalHealth
541	F15129	Psychology	MentalHealth
542	F1514	Psychology	MentalHealth
543	F1515	Psychology	MentalHealth
544	F15150	Psychology	MentalHealth
545	F15151	Psychology	MentalHealth
546	F15159	Psychology	MentalHealth
547	F1518	Psychology	MentalHealth
548	F15180	Psychology	MentalHealth
549	F15181	Psychology	MentalHealth
550	F15182	Psychology	MentalHealth
551	F15188	Psychology	MentalHealth
552	F1519	Psychology	MentalHealth
553	F152	Psychology	MentalHealth
554	F1520	Psychology	MentalHealth
555	F1521	Psychology	MentalHealth
556	F1522	Psychology	MentalHealth
557	F15220	Psychology	MentalHealth
558	F15222	Psychology	MentalHealth
559	F15229	Psychology	MentalHealth
560	F1523	Psychology	MentalHealth
561	F1524	Psychology	MentalHealth
562	F1525	Psychology	MentalHealth
563	F15250	Psychology	MentalHealth
564	F15251	Psychology	MentalHealth
565	F15259	Psychology	MentalHealth
566	F1528	Psychology	MentalHealth
567	F15280	Psychology	MentalHealth
568	F15281	Psychology	MentalHealth
569	F15282	Psychology	MentalHealth
570	F15288	Psychology	MentalHealth
571	F1529	Psychology	MentalHealth
572	F159	Psychology	MentalHealth
573	F1590	Psychology	MentalHealth
574	F1592	Psychology	MentalHealth
575	F15920	Psychology	MentalHealth
576	F15921	Psychology	MentalHealth
577	F15922	Psychology	MentalHealth
578	F15929	Psychology	MentalHealth
579	F1593	Psychology	MentalHealth
580	F1594	Psychology	MentalHealth
581	F1595	Psychology	MentalHealth
582	F15950	Psychology	MentalHealth
583	F15951	Psychology	MentalHealth
584	F15959	Psychology	MentalHealth
585	F1598	Psychology	MentalHealth
586	F15980	Psychology	MentalHealth
587	F15981	Psychology	MentalHealth
588	F15982	Psychology	MentalHealth
589	F15988	Psychology	MentalHealth
590	F1599	Psychology	MentalHealth
591	F16	Psychology	MentalHealth
592	F161	Psychology	MentalHealth
593	F1610	Psychology	MentalHealth
594	F1611	Psychology	MentalHealth
595	F1612	Psychology	MentalHealth
596	F16120	Psychology	MentalHealth
597	F16121	Psychology	MentalHealth
598	F16122	Psychology	MentalHealth
599	F16129	Psychology	MentalHealth
600	F1614	Psychology	MentalHealth
601	F1615	Psychology	MentalHealth
602	F16150	Psychology	MentalHealth
603	F16151	Psychology	MentalHealth
604	F16159	Psychology	MentalHealth
605	F1618	Psychology	MentalHealth
606	F16180	Psychology	MentalHealth
607	F16183	Psychology	MentalHealth
608	F16188	Psychology	MentalHealth
609	F1619	Psychology	MentalHealth
610	F162	Psychology	MentalHealth
611	F1620	Psychology	MentalHealth
612	F1621	Psychology	MentalHealth
613	F1622	Psychology	MentalHealth
614	F16220	Psychology	MentalHealth
615	F16229	Psychology	MentalHealth
616	F1624	Psychology	MentalHealth
617	F1625	Psychology	MentalHealth
618	F16250	Psychology	MentalHealth
619	F16251	Psychology	MentalHealth
620	F16259	Psychology	MentalHealth
621	F1628	Psychology	MentalHealth
622	F16280	Psychology	MentalHealth
623	F16283	Psychology	MentalHealth
624	F16288	Psychology	MentalHealth
625	F1629	Psychology	MentalHealth
626	F169	Psychology	MentalHealth
627	F1690	Psychology	MentalHealth
628	F1692	Psychology	MentalHealth
629	F16920	Psychology	MentalHealth
630	F16921	Psychology	MentalHealth
631	F16929	Psychology	MentalHealth
632	F1694	Psychology	MentalHealth
633	F1695	Psychology	MentalHealth
634	F16950	Psychology	MentalHealth
635	F16951	Psychology	MentalHealth
636	F16959	Psychology	MentalHealth
637	F1698	Psychology	MentalHealth
638	F16980	Psychology	MentalHealth
639	F16983	Psychology	MentalHealth
640	F16988	Psychology	MentalHealth
641	F1699	Psychology	MentalHealth
642	F18	Psychology	MentalHealth
643	F181	Psychology	MentalHealth
644	F1810	Psychology	MentalHealth
645	F1811	Psychology	MentalHealth
646	F1812	Psychology	MentalHealth
647	F18120	Psychology	MentalHealth
648	F18121	Psychology	MentalHealth
649	F18129	Psychology	MentalHealth
650	F1814	Psychology	MentalHealth
651	F1815	Psychology	MentalHealth
652	F18150	Psychology	MentalHealth
653	F18151	Psychology	MentalHealth
654	F18159	Psychology	MentalHealth
655	F1817	Psychology	MentalHealth
656	F1818	Psychology	MentalHealth
657	F18180	Psychology	MentalHealth
658	F18188	Psychology	MentalHealth
659	F1819	Psychology	MentalHealth
660	F182	Psychology	MentalHealth
661	F1820	Psychology	MentalHealth
662	F1821	Psychology	MentalHealth
663	F1822	Psychology	MentalHealth
664	F18220	Psychology	MentalHealth
665	F18229	Psychology	MentalHealth
666	F1824	Psychology	MentalHealth
667	F1825	Psychology	MentalHealth
668	F18250	Psychology	MentalHealth
669	F18251	Psychology	MentalHealth
670	F18259	Psychology	MentalHealth
671	F1827	Psychology	MentalHealth
672	F1828	Psychology	MentalHealth
673	F18280	Psychology	MentalHealth
674	F18288	Psychology	MentalHealth
675	F1829	Psychology	MentalHealth
676	F189	Psychology	MentalHealth
677	F1890	Psychology	MentalHealth
678	F1892	Psychology	MentalHealth
679	F18920	Psychology	MentalHealth
680	F18921	Psychology	MentalHealth
681	F18929	Psychology	MentalHealth
682	F1894	Psychology	MentalHealth
683	F1895	Psychology	MentalHealth
684	F18950	Psychology	MentalHealth
685	F18951	Psychology	MentalHealth
686	F18959	Psychology	MentalHealth
687	F1897	Psychology	MentalHealth
688	F1898	Psychology	MentalHealth
689	F18980	Psychology	MentalHealth
690	F18988	Psychology	MentalHealth
691	F1899	Psychology	MentalHealth
692	F19	Psychology	MentalHealth
693	F191	Psychology	MentalHealth
694	F1910	Psychology	MentalHealth
695	F1911	Psychology	MentalHealth
696	F1912	Psychology	MentalHealth
697	F19120	Psychology	MentalHealth
698	F19121	Psychology	MentalHealth
699	F19122	Psychology	MentalHealth
700	F19129	Psychology	MentalHealth
701	F1914	Psychology	MentalHealth
702	F1915	Psychology	MentalHealth
703	F19150	Psychology	MentalHealth
704	F19151	Psychology	MentalHealth
705	F19159	Psychology	MentalHealth
706	F1916	Psychology	MentalHealth
707	F1917	Psychology	MentalHealth
708	F1918	Psychology	MentalHealth
709	F19180	Psychology	MentalHealth
710	F19181	Psychology	MentalHealth
711	F19182	Psychology	MentalHealth
712	F19188	Psychology	MentalHealth
713	F1919	Psychology	MentalHealth
714	F192	Psychology	MentalHealth
715	F1920	Psychology	MentalHealth
716	F1921	Psychology	MentalHealth
717	F1922	Psychology	MentalHealth
718	F19220	Psychology	MentalHealth
719	F19222	Psychology	MentalHealth
720	F19229	Psychology	MentalHealth
721	F1923	Psychology	MentalHealth
722	F19230	Psychology	MentalHealth
723	F19232	Psychology	MentalHealth
724	F19239	Psychology	MentalHealth
725	F1924	Psychology	MentalHealth
726	F1925	Psychology	MentalHealth
727	F19250	Psychology	MentalHealth
728	F19251	Psychology	MentalHealth
729	F19259	Psychology	MentalHealth
730	F1926	Psychology	MentalHealth
731	F1927	Psychology	MentalHealth
732	F1928	Psychology	MentalHealth
733	F19280	Psychology	MentalHealth
734	F19281	Psychology	MentalHealth
735	F19282	Psychology	MentalHealth
736	F19288	Psychology	MentalHealth
737	F1929	Psychology	MentalHealth
738	F199	Psychology	MentalHealth
739	F1990	Psychology	MentalHealth
740	F1992	Psychology	MentalHealth
741	F19920	Psychology	MentalHealth
742	F19921	Psychology	MentalHealth
743	F19922	Psychology	MentalHealth
744	F19929	Psychology	MentalHealth
745	F1993	Psychology	MentalHealth
746	F19930	Psychology	MentalHealth
747	F19931	Psychology	MentalHealth
748	F19932	Psychology	MentalHealth
749	F19939	Psychology	MentalHealth
750	F1994	Psychology	MentalHealth
751	F1995	Psychology	MentalHealth
752	F19950	Psychology	MentalHealth
753	F19951	Psychology	MentalHealth
754	F19959	Psychology	MentalHealth
755	F1996	Psychology	MentalHealth
756	F1997	Psychology	MentalHealth
757	F1998	Psychology	MentalHealth
758	F19980	Psychology	MentalHealth
759	F19981	Psychology	MentalHealth
760	F19982	Psychology	MentalHealth
761	F19988	Psychology	MentalHealth
762	F1999	Psychology	MentalHealth
763	F55	Psychology	MentalHealth
764	F550	Psychology	MentalHealth
765	F551	Psychology	MentalHealth
766	F552	Psychology	MentalHealth
767	F553	Psychology	MentalHealth
768	F554	Psychology	MentalHealth
769	F558	Psychology	MentalHealth
770	H4060X0	Psychology	MentalHealth
771	H4060X1	Psychology	MentalHealth
772	H4060X2	Psychology	MentalHealth
773	H4060X3	Psychology	MentalHealth
774	H4060X4	Psychology	MentalHealth
775	H4061X0	Psychology	MentalHealth
776	H4061X1	Psychology	MentalHealth
777	H4061X2	Psychology	MentalHealth
778	H4061X3	Psychology	MentalHealth
779	H4061X4	Psychology	MentalHealth
780	H4062X0	Psychology	MentalHealth
781	H4062X1	Psychology	MentalHealth
782	H4062X2	Psychology	MentalHealth
783	H4062X3	Psychology	MentalHealth
784	H4062X4	Psychology	MentalHealth
785	H4063X0	Psychology	MentalHealth
786	H4063X1	Psychology	MentalHealth
787	H4063X2	Psychology	MentalHealth
788	H4063X3	Psychology	MentalHealth
789	H4063X4	Psychology	MentalHealth
790	R780	Psychology	MentalHealth
791	R781	Psychology	MentalHealth
792	R782	Psychology	MentalHealth
793	R783	Psychology	MentalHealth
794	R784	Psychology	MentalHealth
795	R785	Psychology	MentalHealth
796	R786	Psychology	MentalHealth
797	V6142	Psychology	MentalHealth
798	9955	Psychology	MentalHealth
799	99550	Psychology	MentalHealth
800	99551	Psychology	MentalHealth
801	99552	Psychology	MentalHealth
802	99553	Psychology	MentalHealth
803	99554	Psychology	MentalHealth
804	99555	Psychology	MentalHealth
805	99559	Psychology	MentalHealth
806	99580	Psychology	MentalHealth
807	99581	Psychology	MentalHealth
808	99582	Psychology	MentalHealth
809	99583	Psychology	MentalHealth
810	99584	Psychology	MentalHealth
811	99585	Psychology	MentalHealth
812	T74	Psychology	MentalHealth
813	T740	Psychology	MentalHealth
814	T7401	Psychology	MentalHealth
815	T7401XA	Psychology	MentalHealth
816	T7401XD	Psychology	MentalHealth
817	T7401XS	Psychology	MentalHealth
818	T7402	Psychology	MentalHealth
819	T7402XA	Psychology	MentalHealth
820	T7402XD	Psychology	MentalHealth
821	T7402XS	Psychology	MentalHealth
822	T741	Psychology	MentalHealth
823	T7411	Psychology	MentalHealth
824	T7411XA	Psychology	MentalHealth
825	T7411XD	Psychology	MentalHealth
826	T7411XS	Psychology	MentalHealth
827	T7412	Psychology	MentalHealth
828	T7412XA	Psychology	MentalHealth
829	T7412XD	Psychology	MentalHealth
830	T7412XS	Psychology	MentalHealth
831	T742	Psychology	MentalHealth
832	T7421	Psychology	MentalHealth
833	T7421XA	Psychology	MentalHealth
834	T7421XD	Psychology	MentalHealth
835	T7421XS	Psychology	MentalHealth
836	T7422	Psychology	MentalHealth
837	T7422XA	Psychology	MentalHealth
838	T7422XD	Psychology	MentalHealth
839	T7422XS	Psychology	MentalHealth
840	T743	Psychology	MentalHealth
841	T7431	Psychology	MentalHealth
842	T7431XA	Psychology	MentalHealth
843	T7431XD	Psychology	MentalHealth
844	T7431XS	Psychology	MentalHealth
845	T7432	Psychology	MentalHealth
846	T7432XA	Psychology	MentalHealth
847	T7432XD	Psychology	MentalHealth
848	T7432XS	Psychology	MentalHealth
849	T744	Psychology	MentalHealth
850	T744XXA	Psychology	MentalHealth
851	T744XXD	Psychology	MentalHealth
852	T744XXS	Psychology	MentalHealth
853	T749	Psychology	MentalHealth
854	T7491	Psychology	MentalHealth
855	T7491XA	Psychology	MentalHealth
856	T7491XD	Psychology	MentalHealth
857	T7491XS	Psychology	MentalHealth
858	T7492	Psychology	MentalHealth
859	T7492XA	Psychology	MentalHealth
860	T7492XD	Psychology	MentalHealth
861	T7492XS	Psychology	MentalHealth
862	V60	Psychology	MentalHealth
863	V600	Psychology	MentalHealth
864	V601	Psychology	MentalHealth
865	V602	Psychology	MentalHealth
866	V603	Psychology	MentalHealth
867	V604	Psychology	MentalHealth
868	V605	Psychology	MentalHealth
869	V606	Psychology	MentalHealth
870	V608	Psychology	MentalHealth
871	V6081	Psychology	MentalHealth
872	V609	Psychology	MentalHealth
873	V61	Psychology	MentalHealth
874	V6107	Psychology	MentalHealth
875	V6108	Psychology	MentalHealth
876	V611	Psychology	MentalHealth
877	V6110	Psychology	MentalHealth
878	V6111	Psychology	MentalHealth
879	V6112	Psychology	MentalHealth
880	V612	Psychology	MentalHealth
881	V6120	Psychology	MentalHealth
882	V6121	Psychology	MentalHealth
883	V6122	Psychology	MentalHealth
884	V6123	Psychology	MentalHealth
885	V6124	Psychology	MentalHealth
886	V6125	Psychology	MentalHealth
887	V6129	Psychology	MentalHealth
888	V613	Psychology	MentalHealth
889	V614	Psychology	MentalHealth
890	V6141	Psychology	MentalHealth
891	V6149	Psychology	MentalHealth
892	V615	Psychology	MentalHealth
893	V616	Psychology	MentalHealth
894	V618	Psychology	MentalHealth
895	V619	Psychology	MentalHealth
896	V62	Psychology	MentalHealth
897	V620	Psychology	MentalHealth
898	V621	Psychology	MentalHealth
899	V623	Psychology	MentalHealth
900	V624	Psychology	MentalHealth
901	V625	Psychology	MentalHealth
902	V626	Psychology	MentalHealth
903	V628	Psychology	MentalHealth
904	V6281	Psychology	MentalHealth
905	V6282	Psychology	MentalHealth
906	V6283	Psychology	MentalHealth
907	V6289	Psychology	MentalHealth
908	V629	Psychology	MentalHealth
909	V63	Psychology	MentalHealth
910	V630	Psychology	MentalHealth
911	V631	Psychology	MentalHealth
912	V632	Psychology	MentalHealth
913	V638	Psychology	MentalHealth
914	V639	Psychology	MentalHealth
915	Z55	Psychology	MentalHealth
916	Z550	Psychology	MentalHealth
917	Z551	Psychology	MentalHealth
918	Z552	Psychology	MentalHealth
919	Z553	Psychology	MentalHealth
920	Z554	Psychology	MentalHealth
921	Z558	Psychology	MentalHealth
922	Z559	Psychology	MentalHealth
923	Z56	Psychology	MentalHealth
924	Z560	Psychology	MentalHealth
925	Z561	Psychology	MentalHealth
926	Z562	Psychology	MentalHealth
927	Z563	Psychology	MentalHealth
928	Z564	Psychology	MentalHealth
929	Z565	Psychology	MentalHealth
930	Z566	Psychology	MentalHealth
931	Z568	Psychology	MentalHealth
932	Z5681	Psychology	MentalHealth
933	Z5682	Psychology	MentalHealth
934	Z5689	Psychology	MentalHealth
935	Z569	Psychology	MentalHealth
936	Z57	Psychology	MentalHealth
937	Z570	Psychology	MentalHealth
938	Z571	Psychology	MentalHealth
939	Z572	Psychology	MentalHealth
940	Z573	Psychology	MentalHealth
941	Z5731	Psychology	MentalHealth
942	Z5739	Psychology	MentalHealth
943	Z574	Psychology	MentalHealth
944	Z575	Psychology	MentalHealth
945	Z576	Psychology	MentalHealth
946	Z577	Psychology	MentalHealth
947	Z578	Psychology	MentalHealth
948	Z579	Psychology	MentalHealth
949	Z59	Psychology	MentalHealth
950	Z590	Psychology	MentalHealth
951	Z591	Psychology	MentalHealth
952	Z592	Psychology	MentalHealth
953	Z593	Psychology	MentalHealth
954	Z594	Psychology	MentalHealth
955	Z595	Psychology	MentalHealth
956	Z596	Psychology	MentalHealth
957	Z597	Psychology	MentalHealth
958	Z598	Psychology	MentalHealth
959	Z599	Psychology	MentalHealth
960	Z60	Psychology	MentalHealth
961	Z600	Psychology	MentalHealth
962	Z602	Psychology	MentalHealth
963	Z603	Psychology	MentalHealth
964	Z604	Psychology	MentalHealth
965	Z605	Psychology	MentalHealth
966	Z608	Psychology	MentalHealth
967	Z609	Psychology	MentalHealth
968	Z62	Psychology	MentalHealth
969	Z620	Psychology	MentalHealth
970	Z621	Psychology	MentalHealth
971	Z622	Psychology	MentalHealth
972	Z6221	Psychology	MentalHealth
973	Z6222	Psychology	MentalHealth
974	Z6229	Psychology	MentalHealth
975	Z623	Psychology	MentalHealth
976	Z626	Psychology	MentalHealth
977	Z628	Psychology	MentalHealth
978	Z6281	Psychology	MentalHealth
979	Z62810	Psychology	MentalHealth
980	Z62811	Psychology	MentalHealth
981	Z62812	Psychology	MentalHealth
982	Z62819	Psychology	MentalHealth
983	Z6282	Psychology	MentalHealth
984	Z62820	Psychology	MentalHealth
985	Z62821	Psychology	MentalHealth
986	Z62822	Psychology	MentalHealth
987	Z6289	Psychology	MentalHealth
988	Z62890	Psychology	MentalHealth
989	Z62891	Psychology	MentalHealth
990	Z62898	Psychology	MentalHealth
991	Z629	Psychology	MentalHealth
992	Z63	Psychology	MentalHealth
993	Z630	Psychology	MentalHealth
994	Z631	Psychology	MentalHealth
995	Z633	Psychology	MentalHealth
996	Z6331	Psychology	MentalHealth
997	Z6332	Psychology	MentalHealth
998	Z634	Psychology	MentalHealth
999	Z635	Psychology	MentalHealth
1000	Z636	Psychology	MentalHealth
1001	Z637	Psychology	MentalHealth
1002	Z6371	Psychology	MentalHealth
1003	Z6372	Psychology	MentalHealth
1004	Z6379	Psychology	MentalHealth
1005	Z638	Psychology	MentalHealth
1006	Z639	Psychology	MentalHealth
1007	Z64	Psychology	MentalHealth
1008	Z640	Psychology	MentalHealth
1009	Z641	Psychology	MentalHealth
1010	Z644	Psychology	MentalHealth
1011	Z65	Psychology	MentalHealth
1012	Z650	Psychology	MentalHealth
1013	Z651	Psychology	MentalHealth
1014	Z652	Psychology	MentalHealth
1015	Z653	Psychology	MentalHealth
1016	Z654	Psychology	MentalHealth
1017	Z655	Psychology	MentalHealth
1018	Z658	Psychology	MentalHealth
1019	Z659	Psychology	MentalHealth
1020	Z69	Psychology	MentalHealth
1021	Z690	Psychology	MentalHealth
1022	Z6901	Psychology	MentalHealth
1023	Z69010	Psychology	MentalHealth
1024	Z69011	Psychology	MentalHealth
1025	Z6902	Psychology	MentalHealth
1026	Z69020	Psychology	MentalHealth
1027	Z69021	Psychology	MentalHealth
1028	Z691	Psychology	MentalHealth
1029	Z6911	Psychology	MentalHealth
1030	Z6912	Psychology	MentalHealth
1031	Z698	Psychology	MentalHealth
1032	Z6981	Psychology	MentalHealth
1033	Z6982	Psychology	MentalHealth
1034	Z73	Psychology	MentalHealth
1035	Z730	Psychology	MentalHealth
1036	Z731	Psychology	MentalHealth
1037	Z732	Psychology	MentalHealth
1038	Z733	Psychology	MentalHealth
1039	Z734	Psychology	MentalHealth
1040	Z735	Psychology	MentalHealth
1041	Z738	Psychology	MentalHealth
1042	Z7381	Psychology	MentalHealth
1043	Z73811	Psychology	MentalHealth
1044	Z73812	Psychology	MentalHealth
1045	Z73819	Psychology	MentalHealth
1046	Z7382	Psychology	MentalHealth
1047	Z7389	Psychology	MentalHealth
1048	Z739	Psychology	MentalHealth
1049	Z74	Psychology	MentalHealth
1050	Z742	Psychology	MentalHealth
1051	Z743	Psychology	MentalHealth
1052	Z748	Psychology	MentalHealth
1053	Z749	Psychology	MentalHealth
1054	Z75	Psychology	MentalHealth
1055	Z750	Psychology	MentalHealth
1056	Z751	Psychology	MentalHealth
1057	Z752	Psychology	MentalHealth
1058	Z753	Psychology	MentalHealth
1059	Z754	Psychology	MentalHealth
1060	Z755	Psychology	MentalHealth
1061	Z758	Psychology	MentalHealth
1062	Z759	Psychology	MentalHealth
1063	F329	Depression	MentalHealth
1064	29620	Depression	MentalHealth
1065	311	Depression	MentalHealth
1066	3091	Depression	MentalHealth
1067	296	Depression	MentalHealth
1068	2962	Depression	MentalHealth
1069	2963	Depression	MentalHealth
1070	2969	Depression	MentalHealth
1071	29690	Depression	MentalHealth
1072	29699	Depression	MentalHealth
1073	3004	Depression	MentalHealth
1074	30113	Depression	MentalHealth
1075	F328	Depression	MentalHealth
1076	F3281	Depression	MentalHealth
1077	F3289	Depression	MentalHealth
1078	F338	Depression	MentalHealth
1079	F34	Depression	MentalHealth
1080	F340	Depression	MentalHealth
1081	F341	Depression	MentalHealth
1082	F3481	Depression	MentalHealth
1083	F3489	Depression	MentalHealth
1084	F349	Depression	MentalHealth
1085	F39	Depression	MentalHealth
1086	F411	Anxiety	MentalHealth
1087	30002	Anxiety	MentalHealth
1088	300	Anxiety	MentalHealth
1089	3000	Anxiety	MentalHealth
1090	30000	Anxiety	MentalHealth
1091	30001	Anxiety	MentalHealth
1092	30009	Anxiety	MentalHealth
1093	3002	Anxiety	MentalHealth
1094	30020	Anxiety	MentalHealth
1095	30021	Anxiety	MentalHealth
1096	30022	Anxiety	MentalHealth
1097	30023	Anxiety	MentalHealth
1098	30029	Anxiety	MentalHealth
1099	3003	Anxiety	MentalHealth
1100	3005	Anxiety	MentalHealth
1101	3124	Anxiety	MentalHealth
1102	F40	Anxiety	MentalHealth
1103	F400	Anxiety	MentalHealth
1104	F4000	Anxiety	MentalHealth
1105	F4001	Anxiety	MentalHealth
1106	F4002	Anxiety	MentalHealth
1107	F401	Anxiety	MentalHealth
1108	F4010	Anxiety	MentalHealth
1109	F4011	Anxiety	MentalHealth
1110	F402	Anxiety	MentalHealth
1111	F4021	Anxiety	MentalHealth
1112	F40210	Anxiety	MentalHealth
1113	F40218	Anxiety	MentalHealth
1114	F4022	Anxiety	MentalHealth
1115	F40220	Anxiety	MentalHealth
1116	F40228	Anxiety	MentalHealth
1117	F4023	Anxiety	MentalHealth
1118	F40230	Anxiety	MentalHealth
1119	F40231	Anxiety	MentalHealth
1120	F40232	Anxiety	MentalHealth
1121	F40233	Anxiety	MentalHealth
1122	F4024	Anxiety	MentalHealth
1123	F40240	Anxiety	MentalHealth
1124	F40241	Anxiety	MentalHealth
1125	F40242	Anxiety	MentalHealth
1126	F40243	Anxiety	MentalHealth
1127	F40248	Anxiety	MentalHealth
1128	F4029	Anxiety	MentalHealth
1129	F40290	Anxiety	MentalHealth
1130	F40291	Anxiety	MentalHealth
1131	F40298	Anxiety	MentalHealth
1132	F408	Anxiety	MentalHealth
1133	F409	Anxiety	MentalHealth
1134	F41	Anxiety	MentalHealth
1135	F410	Anxiety	MentalHealth
1136	F413	Anxiety	MentalHealth
1137	F418	Anxiety	MentalHealth
1138	F419	Anxiety	MentalHealth
1139	F42	Anxiety	MentalHealth
1140	F422	Anxiety	MentalHealth
1141	F423	Anxiety	MentalHealth
1142	F428	Anxiety	MentalHealth
1143	F429	Anxiety	MentalHealth
1144	F48	Anxiety	MentalHealth
1145	F488	Anxiety	MentalHealth
1146	F489	Anxiety	MentalHealth
1147	F99	Anxiety	MentalHealth
1148	F4310	PTSD	MentalHealth
1149	F4311	PTSD	MentalHealth
1150	F4312	PTSD	MentalHealth
1151	30981	PTSD	MentalHealth
