# Supplementary material for: Evaluation of Machine Learning Techniques to Predict the Likelihood of Mental Health Conditions Following a First mTBI
Source: Front Neurol. 2022 Feb 2;12:769819. doi: 10.3389/fneur.2021.769819 (PMC8847217; doi:10.3389/fneur.2021.769819)
Supplement: Supplementary file 2 [file Data_Sheet_2.CSV]

	ICD Code	Condition
1	29420	Cognitive
2	29421	Cognitive
3	31401	Cognitive
4	3151	Cognitive
5	33183	Cognitive
6	78461	Cognitive
7	79951	Cognitive
8	79952	Cognitive
9	79953	Cognitive
10	79954	Cognitive
11	79955	Cognitive
12	79959	Cognitive
13	4380	Cognitive
14	31400	Cognitive
15	F0390	Cognitive
16	F0391	Cognitive
17	F901	Cognitive
18	F909	Cognitive
19	F908	Cognitive
20	F902	Cognitive
21	F900	Cognitive
22	F812	Cognitive
23	G3184	Cognitive
24	R480	Cognitive
25	R41840	Cognitive
26	R41841	Cognitive
27	R41842	Cognitive
28	R41843	Cognitive
29	R41844	Cognitive
30	R4189	Cognitive
31	I69119	Cognitive
32	I69218	Cognitive
33	I69819	Cognitive
34	I69918	Cognitive
35	I69812	Cognitive
36	I69911	Cognitive
37	I69810	Cognitive
38	I69818	Cognitive
39	I69319	Cognitive
40	I69012	Cognitive
41	I69111	Cognitive
42	I69210	Cognitive
43	I69015	Cognitive
44	I69114	Cognitive
45	I69213	Cognitive
46	I69312	Cognitive
47	I69019	Cognitive
48	I69118	Cognitive
49	I69811	Cognitive
50	I69910	Cognitive
51	I69014	Cognitive
52	I69113	Cognitive
53	I69212	Cognitive
54	I69311	Cognitive
55	I69013	Cognitive
56	I69112	Cognitive
57	I69211	Cognitive
58	I69310	Cognitive
59	I69018	Cognitive
60	I69315	Cognitive
61	I69919	Cognitive
62	I69915	Cognitive
63	I69815	Cognitive
64	I69914	Cognitive
65	I69814	Cognitive
66	I69913	Cognitive
67	I69115	Cognitive
68	I69214	Cognitive
69	I69313	Cognitive
70	I69219	Cognitive
71	I69318	Cognitive
72	I69813	Cognitive
73	I69912	Cognitive
74	I69011	Cognitive
75	I69110	Cognitive
76	I69215	Cognitive
77	I69314	Cognitive
78	I69010	Cognitive
79	F988	Cognitive
80	R411	Cognitive
81	R410	Cognitive
82	R412	Cognitive
83	R4701	Cognitive
84	R419	Cognitive
85	78093	Cognitive
86	78097	Cognitive
87	7843	Cognitive
88	78099	Cognitive
89	314	Cognitive
90	3140	Cognitive
91	3141	Cognitive
92	3142	Cognitive
93	3148	Cognitive
94	3149	Cognitive
95	F90	Cognitive
96	H902	Audiology
97	H905	Audiology
98	H908	Audiology
99	H9319	Audiology
100	H93239	Audiology
101	H9190	Audiology
102	38900	Audiology
103	38910	Audiology
104	38916	Audiology
105	38920	Audiology
106	3892	Audiology
107	38830	Audiology
108	38842	Audiology
109	3899	Audiology
110	3883	Audiology
111	38831	Audiology
112	38832	Audiology
113	H931	Audiology
114	H9311	Audiology
115	H9312	Audiology
116	H9313	Audiology
117	H93A1	Audiology
118	H93A2	Audiology
119	H93A3	Audiology
120	H93A9	Audiology
121	3852	Audiology
122	38521	Audiology
123	38522	Audiology
124	38523	Audiology
125	38524	Audiology
126	387	Audiology
127	3870	Audiology
128	3871	Audiology
129	3872	Audiology
130	3878	Audiology
131	3879	Audiology
132	388	Audiology
133	3880	Audiology
134	38800	Audiology
135	38801	Audiology
136	38802	Audiology
137	3881	Audiology
138	38810	Audiology
139	38811	Audiology
140	38812	Audiology
141	3882	Audiology
142	3885	Audiology
143	389	Audiology
144	3890	Audiology
145	38901	Audiology
146	38902	Audiology
147	38903	Audiology
148	38904	Audiology
149	38905	Audiology
150	38906	Audiology
151	38908	Audiology
152	3891	Audiology
153	38911	Audiology
154	38912	Audiology
155	38913	Audiology
156	38914	Audiology
157	38915	Audiology
158	38917	Audiology
159	38918	Audiology
160	38921	Audiology
161	38922	Audiology
162	3897	Audiology
163	3898	Audiology
164	H742	Audiology
165	H7420	Audiology
166	H7421	Audiology
167	H7422	Audiology
168	H7423	Audiology
169	H743	Audiology
170	H7431	Audiology
171	H74311	Audiology
172	H74312	Audiology
173	H74313	Audiology
174	H74319	Audiology
175	H7432	Audiology
176	H74321	Audiology
177	H74322	Audiology
178	H74323	Audiology
179	H74329	Audiology
180	H7439	Audiology
181	H74391	Audiology
182	H74392	Audiology
183	H74393	Audiology
184	H74399	Audiology
185	H80	Audiology
186	H800	Audiology
187	H8000	Audiology
188	H8001	Audiology
189	H8002	Audiology
190	H8003	Audiology
191	H801	Audiology
192	H8010	Audiology
193	H8011	Audiology
194	H8012	Audiology
195	H8013	Audiology
196	H802	Audiology
197	H8020	Audiology
198	H8021	Audiology
199	H8022	Audiology
200	H8023	Audiology
201	H808	Audiology
202	H8080	Audiology
203	H8081	Audiology
204	H8082	Audiology
205	H8083	Audiology
206	H809	Audiology
207	H8090	Audiology
208	H8091	Audiology
209	H8092	Audiology
210	H8093	Audiology
211	H90	Audiology
212	H900	Audiology
213	H901	Audiology
214	H9011	Audiology
215	H9012	Audiology
216	H903	Audiology
217	H904	Audiology
218	H9041	Audiology
219	H9042	Audiology
220	H906	Audiology
221	H907	Audiology
222	H9071	Audiology
223	H9072	Audiology
224	H90A11	Audiology
225	H90A12	Audiology
226	H90A21	Audiology
227	H90A22	Audiology
228	H90A31	Audiology
229	H90A32	Audiology
230	H91	Audiology
231	H910	Audiology
232	H9101	Audiology
233	H9102	Audiology
234	H9103	Audiology
235	H9109	Audiology
236	H911	Audiology
237	H9110	Audiology
238	H9111	Audiology
239	H9112	Audiology
240	H9113	Audiology
241	H912	Audiology
242	H9120	Audiology
243	H9121	Audiology
244	H9122	Audiology
245	H9123	Audiology
246	H913	Audiology
247	H918	Audiology
248	H918X	Audiology
249	H918X1	Audiology
250	H918X2	Audiology
251	H918X3	Audiology
252	H918X9	Audiology
253	H919	Audiology
254	H9191	Audiology
255	H9192	Audiology
256	H9193	Audiology
257	H930	Audiology
258	H9301	Audiology
259	H93011	Audiology
260	H93012	Audiology
261	H93013	Audiology
262	H93019	Audiology
263	H9309	Audiology
264	H93091	Audiology
265	H93092	Audiology
266	H93093	Audiology
267	H93099	Audiology
268	H933	Audiology
269	H933X	Audiology
270	H933X1	Audiology
271	H933X2	Audiology
272	H933X3	Audiology
273	H933X9	Audiology
274	V412	Audiology
275	V532	Audiology
276	Z453	Audiology
277	Z4531	Audiology
278	Z4532	Audiology
279	Z45320	Audiology
280	Z45321	Audiology
281	Z45328	Audiology
282	Z461	Audiology
283	Z962	Audiology
284	Z9620	Audiology
285	Z9621	Audiology
286	Z9622	Audiology
287	Z9629	Audiology
288	Z974	Audiology
289	H8149	Balance.Dizziness
290	H818X9	Balance.Dizziness
291	R420	Balance.Dizziness
292	R279	Balance.Dizziness
293	3862	Balance.Dizziness
294	3868	Balance.Dizziness
295	7813	Balance.Dizziness
296	386	Balance.Dizziness
297	3860	Balance.Dizziness
298	38600	Balance.Dizziness
299	38601	Balance.Dizziness
300	38602	Balance.Dizziness
301	38603	Balance.Dizziness
302	38604	Balance.Dizziness
303	3861	Balance.Dizziness
304	38610	Balance.Dizziness
305	38611	Balance.Dizziness
306	38612	Balance.Dizziness
307	38619	Balance.Dizziness
308	3863	Balance.Dizziness
309	38630	Balance.Dizziness
310	38631	Balance.Dizziness
311	38632	Balance.Dizziness
312	38633	Balance.Dizziness
313	38634	Balance.Dizziness
314	38635	Balance.Dizziness
315	3864	Balance.Dizziness
316	38640	Balance.Dizziness
317	38641	Balance.Dizziness
318	38642	Balance.Dizziness
319	38643	Balance.Dizziness
320	38648	Balance.Dizziness
321	3865	Balance.Dizziness
322	38650	Balance.Dizziness
323	38651	Balance.Dizziness
324	38652	Balance.Dizziness
325	38653	Balance.Dizziness
326	38654	Balance.Dizziness
327	38655	Balance.Dizziness
328	38656	Balance.Dizziness
329	38658	Balance.Dizziness
330	3869	Balance.Dizziness
331	7804	Balance.Dizziness
332	A881	Balance.Dizziness
333	H81	Balance.Dizziness
334	H810	Balance.Dizziness
335	H8101	Balance.Dizziness
336	H8102	Balance.Dizziness
337	H8103	Balance.Dizziness
338	H8109	Balance.Dizziness
339	H811	Balance.Dizziness
340	H8110	Balance.Dizziness
341	H8111	Balance.Dizziness
342	H8112	Balance.Dizziness
343	H8113	Balance.Dizziness
344	H812	Balance.Dizziness
345	H8120	Balance.Dizziness
346	H8121	Balance.Dizziness
347	H8122	Balance.Dizziness
348	H8123	Balance.Dizziness
349	H813	Balance.Dizziness
350	H8131	Balance.Dizziness
351	H81311	Balance.Dizziness
352	H81312	Balance.Dizziness
353	H81313	Balance.Dizziness
354	H81319	Balance.Dizziness
355	H8139	Balance.Dizziness
356	H81391	Balance.Dizziness
357	H81392	Balance.Dizziness
358	H81393	Balance.Dizziness
359	H81399	Balance.Dizziness
360	H814	Balance.Dizziness
361	H8141	Balance.Dizziness
362	H8142	Balance.Dizziness
363	H8143	Balance.Dizziness
364	H818	Balance.Dizziness
365	H818X	Balance.Dizziness
366	H818X1	Balance.Dizziness
367	H818X2	Balance.Dizziness
368	H818X3	Balance.Dizziness
369	H819	Balance.Dizziness
370	H8190	Balance.Dizziness
371	H8191	Balance.Dizziness
372	H8192	Balance.Dizziness
373	H8193	Balance.Dizziness
374	H82	Balance.Dizziness
375	H821	Balance.Dizziness
376	H822	Balance.Dizziness
377	H823	Balance.Dizziness
378	H829	Balance.Dizziness
379	H83	Balance.Dizziness
380	H830	Balance.Dizziness
381	H8301	Balance.Dizziness
382	H8302	Balance.Dizziness
383	H8303	Balance.Dizziness
384	H8309	Balance.Dizziness
385	H831	Balance.Dizziness
386	H8311	Balance.Dizziness
387	H8312	Balance.Dizziness
388	H8313	Balance.Dizziness
389	H8319	Balance.Dizziness
390	H832	Balance.Dizziness
391	H832X	Balance.Dizziness
392	H832X1	Balance.Dizziness
393	H832X2	Balance.Dizziness
394	H832X3	Balance.Dizziness
395	H832X9	Balance.Dizziness
396	H833	Balance.Dizziness
397	H833X	Balance.Dizziness
398	H833X1	Balance.Dizziness
399	H833X2	Balance.Dizziness
400	H833X3	Balance.Dizziness
401	H833X9	Balance.Dizziness
402	H838	Balance.Dizziness
403	H838X	Balance.Dizziness
404	H838X1	Balance.Dizziness
405	H838X2	Balance.Dizziness
406	H838X3	Balance.Dizziness
407	H838X9	Balance.Dizziness
408	H839	Balance.Dizziness
409	H8390	Balance.Dizziness
410	H8391	Balance.Dizziness
411	H8392	Balance.Dizziness
412	H8393	Balance.Dizziness
413	R42	Balance.Dizziness
414	G43001	Headaches
415	G43101	Headaches
416	G43701	Headaches
417	G43711	Headaches
418	G43901	Headaches
419	G43911	Headaches
420	G44201	Headaches
421	G44301	Headaches
422	G44311	Headaches
423	G43009	Headaches
424	G43109	Headaches
425	G43709	Headaches
426	G43719	Headaches
427	G43909	Headaches
428	G43919	Headaches
429	G44309	Headaches
430	G44209	Headaches
431	G44211	Headaches
432	G44219	Headaches
433	G44221	Headaches
434	G44229	Headaches
435	G44321	Headaches
436	G44329	Headaches
437	G4484	Headaches
438	G4489	Headaches
439	R51	Headaches
440	34612	Headaches
441	34602	Headaches
442	34672	Headaches
443	34673	Headaches
444	34692	Headaches
445	34693	Headaches
446	33910	Headaches
447	33920	Headaches
448	33921	Headaches
449	34610	Headaches
450	34600	Headaches
451	34670	Headaches
452	34671	Headaches
453	34690	Headaches
454	34691	Headaches
455	33911	Headaches
456	33912	Headaches
457	33922	Headaches
458	33984	Headaches
459	33989	Headaches
460	7840	Headaches
461	3390	Headaches
462	33900	Headaches
463	33901	Headaches
464	33902	Headaches
465	346	Headaches
466	3460	Headaches
467	34601	Headaches
468	34603	Headaches
469	3461	Headaches
470	34611	Headaches
471	34613	Headaches
472	3462	Headaches
473	34620	Headaches
474	34621	Headaches
475	34622	Headaches
476	34623	Headaches
477	3463	Headaches
478	34630	Headaches
479	34631	Headaches
480	34632	Headaches
481	34633	Headaches
482	3464	Headaches
483	34640	Headaches
484	34641	Headaches
485	34642	Headaches
486	34643	Headaches
487	3465	Headaches
488	34650	Headaches
489	34651	Headaches
490	34652	Headaches
491	34653	Headaches
492	3466	Headaches
493	34660	Headaches
494	34661	Headaches
495	34662	Headaches
496	34663	Headaches
497	3467	Headaches
498	3468	Headaches
499	34680	Headaches
500	34681	Headaches
501	34682	Headaches
502	34683	Headaches
503	3469	Headaches
504	G43	Headaches
505	G430	Headaches
506	G4300	Headaches
507	G4301	Headaches
508	G43011	Headaches
509	G43019	Headaches
510	G431	Headaches
511	G4310	Headaches
512	G4311	Headaches
513	G43111	Headaches
514	G43119	Headaches
515	G434	Headaches
516	G4340	Headaches
517	G43401	Headaches
518	G43409	Headaches
519	G4341	Headaches
520	G43411	Headaches
521	G43419	Headaches
522	G435	Headaches
523	G4350	Headaches
524	G43501	Headaches
525	G43509	Headaches
526	G4351	Headaches
527	G43511	Headaches
528	G43519	Headaches
529	G436	Headaches
530	G4360	Headaches
531	G43601	Headaches
532	G43609	Headaches
533	G4361	Headaches
534	G43611	Headaches
535	G43619	Headaches
536	G437	Headaches
537	G4370	Headaches
538	G4371	Headaches
539	G438	Headaches
540	G4380	Headaches
541	G43801	Headaches
542	G43809	Headaches
543	G4381	Headaches
544	G43811	Headaches
545	G43819	Headaches
546	G4382	Headaches
547	G43821	Headaches
548	G43829	Headaches
549	G4383	Headaches
550	G43831	Headaches
551	G43839	Headaches
552	G439	Headaches
553	G4390	Headaches
554	G4391	Headaches
555	G43A	Headaches
556	G43A0	Headaches
557	G43A01	Headaches
558	G43A09	Headaches
559	G43A1	Headaches
560	G43A11	Headaches
561	G43A19	Headaches
562	G43B	Headaches
563	G43B0	Headaches
564	G43B01	Headaches
565	G43B09	Headaches
566	G43B1	Headaches
567	G43B11	Headaches
568	G43B19	Headaches
569	G43C	Headaches
570	G43C0	Headaches
571	G43C01	Headaches
572	G43C09	Headaches
573	G43C1	Headaches
574	G43C11	Headaches
575	G43C19	Headaches
576	G43D	Headaches
577	G43D0	Headaches
578	G43D01	Headaches
579	G43D09	Headaches
580	G43D1	Headaches
581	G43D11	Headaches
582	G43D19	Headaches
583	G440	Headaches
584	G4400	Headaches
585	G44001	Headaches
586	G44009	Headaches
587	G4401	Headaches
588	G44011	Headaches
589	G44019	Headaches
590	G4402	Headaches
591	G44021	Headaches
592	G44029	Headaches
593	G4403	Headaches
594	G44031	Headaches
595	G44039	Headaches
596	G4404	Headaches
597	G44041	Headaches
598	G44049	Headaches
599	G4405	Headaches
600	G44051	Headaches
601	G44059	Headaches
602	G4409	Headaches
603	G44091	Headaches
604	G44099	Headaches
605	G441	Headaches
606	G4410	Headaches
607	G4411	Headaches
608	30781	Headaches
609	339	Headaches
610	33903	Headaches
611	33904	Headaches
612	33905	Headaches
613	33909	Headaches
614	3391	Headaches
615	3392	Headaches
616	3394	Headaches
617	33941	Headaches
618	33942	Headaches
619	33943	Headaches
620	33944	Headaches
621	3398	Headaches
622	33981	Headaches
623	33982	Headaches
624	33983	Headaches
625	33985	Headaches
626	784	Headaches
627	9932	Headaches
628	G44	Headaches
629	G442	Headaches
630	G4420	Headaches
631	G4421	Headaches
632	G4422	Headaches
633	G443	Headaches
634	G4430	Headaches
635	G4431	Headaches
636	G44319	Headaches
637	G4432	Headaches
638	G444	Headaches
639	G4440	Headaches
640	G4441	Headaches
641	G445	Headaches
642	G4451	Headaches
643	G4452	Headaches
644	G4453	Headaches
645	G4459	Headaches
646	G448	Headaches
647	G4481	Headaches
648	G4482	Headaches
649	G4483	Headaches
650	G4485	Headaches
651	T702	Headaches
652	T7020	Headaches
653	T7029	Headaches
654	R430	Neurology
655	M792	Neurology
656	7811	Neurology
657	7292	Neurology
658	2493	Neurology
659	24930	Neurology
660	24931	Neurology
661	2496	Neurology
662	24960	Neurology
663	24961	Neurology
664	2502	Neurology
665	25020	Neurology
666	25021	Neurology
667	25022	Neurology
668	25023	Neurology
669	2503	Neurology
670	25030	Neurology
671	25031	Neurology
672	25032	Neurology
673	25033	Neurology
674	2506	Neurology
675	25060	Neurology
676	25061	Neurology
677	25062	Neurology
678	25063	Neurology
679	293	Neurology
680	2938	Neurology
681	294	Neurology
682	2948	Neurology
683	3309	Neurology
684	331	Neurology
685	3313	Neurology
686	3314	Neurology
687	3315	Neurology
688	3316	Neurology
689	33181	Neurology
690	33189	Neurology
691	3319	Neurology
692	3334	Neurology
693	33391	Neurology
694	33394	Neurology
695	33399	Neurology
696	337	Neurology
697	348	Neurology
698	3480	Neurology
699	3481	Neurology
700	3482	Neurology
701	3483	Neurology
702	34830	Neurology
703	34831	Neurology
704	34839	Neurology
705	3484	Neurology
706	3485	Neurology
707	3488	Neurology
708	34882	Neurology
709	34889	Neurology
710	3489	Neurology
711	349	Neurology
712	3491	Neurology
713	3493	Neurology
714	34939	Neurology
715	3498	Neurology
716	34981	Neurology
717	34989	Neurology
718	3499	Neurology
719	358	Neurology
720	3580	Neurology
721	35800	Neurology
722	35801	Neurology
723	3582	Neurology
724	3583	Neurology
725	35830	Neurology
726	35831	Neurology
727	35839	Neurology
728	3588	Neurology
729	3589	Neurology
730	3775	Neurology
731	37751	Neurology
732	37752	Neurology
733	37753	Neurology
734	37754	Neurology
735	3776	Neurology
736	37761	Neurology
737	37762	Neurology
738	37763	Neurology
739	3777	Neurology
740	37771	Neurology
741	37772	Neurology
742	37773	Neurology
743	37775	Neurology
744	3779	Neurology
745	392	Neurology
746	3920	Neurology
747	3929	Neurology
748	907	Neurology
749	9071	Neurology
750	9074	Neurology
751	9075	Neurology
752	950	Neurology
753	9500	Neurology
754	95000	Neurology
755	95010	Neurology
756	95020	Neurology
757	95030	Neurology
758	9509	Neurology
759	95090	Neurology
760	951	Neurology
761	9510	Neurology
762	95100	Neurology
763	9511	Neurology
764	95110	Neurology
765	9512	Neurology
766	95120	Neurology
767	9513	Neurology
768	95130	Neurology
769	9514	Neurology
770	95140	Neurology
771	9515	Neurology
772	95150	Neurology
773	9516	Neurology
774	95160	Neurology
775	9517	Neurology
776	95170	Neurology
777	9518	Neurology
778	95180	Neurology
779	9519	Neurology
780	95190	Neurology
781	953	Neurology
782	9530	Neurology
783	95300	Neurology
784	9531	Neurology
785	95310	Neurology
786	9532	Neurology
787	95320	Neurology
788	9533	Neurology
789	95330	Neurology
790	9534	Neurology
791	95340	Neurology
792	9535	Neurology
793	95350	Neurology
794	9539	Neurology
795	95390	Neurology
796	954	Neurology
797	9540	Neurology
798	95400	Neurology
799	9541	Neurology
800	95410	Neurology
801	9548	Neurology
802	95480	Neurology
803	9549	Neurology
804	95490	Neurology
805	955	Neurology
806	9550	Neurology
807	95500	Neurology
808	9551	Neurology
809	95510	Neurology
810	9552	Neurology
811	95520	Neurology
812	9553	Neurology
813	95530	Neurology
814	9554	Neurology
815	95540	Neurology
816	9555	Neurology
817	95550	Neurology
818	9556	Neurology
819	95560	Neurology
820	9557	Neurology
821	95570	Neurology
822	9558	Neurology
823	95580	Neurology
824	9559	Neurology
825	95590	Neurology
826	956	Neurology
827	9560	Neurology
828	95600	Neurology
829	9561	Neurology
830	95610	Neurology
831	9562	Neurology
832	95620	Neurology
833	9563	Neurology
834	95630	Neurology
835	9564	Neurology
836	95640	Neurology
837	9565	Neurology
838	95650	Neurology
839	9568	Neurology
840	95680	Neurology
841	9569	Neurology
842	95690	Neurology
843	957	Neurology
844	9570	Neurology
845	95700	Neurology
846	9571	Neurology
847	95710	Neurology
848	9578	Neurology
849	95780	Neurology
850	9579	Neurology
851	95790	Neurology
852	9970	Neurology
853	99700	Neurology
854	99701	Neurology
855	99702	Neurology
856	99709	Neurology
857	A3682	Neurology
858	A5043	Neurology
859	A5044	Neurology
860	A5049	Neurology
861	A520	Neurology
862	A5215	Neurology
863	A5216	Neurology
864	A5219	Neurology
865	B2684	Neurology
866	B2791	Neurology
867	D8681	Neurology
868	D8682	Neurology
869	E0840	Neurology
870	E0843	Neurology
871	E0844	Neurology
872	E0849	Neurology
873	E0940	Neurology
874	E0943	Neurology
875	E0944	Neurology
876	E0949	Neurology
877	E1011	Neurology
878	E104	Neurology
879	E1040	Neurology
880	E1043	Neurology
881	E1044	Neurology
882	E1049	Neurology
883	E1101	Neurology
884	E1111	Neurology
885	E114	Neurology
886	E1140	Neurology
887	E1143	Neurology
888	E1144	Neurology
889	E1149	Neurology
890	E1301	Neurology
891	E134	Neurology
892	E1340	Neurology
893	E1343	Neurology
894	E1344	Neurology
895	E1349	Neurology
896	G14	Neurology
897	G23	Neurology
898	G230	Neurology
899	G231	Neurology
900	G232	Neurology
901	G238	Neurology
902	G239	Neurology
903	G31	Neurology
904	G318	Neurology
905	G3185	Neurology
906	G3189	Neurology
907	G319	Neurology
908	G65	Neurology
909	G650	Neurology
910	G651	Neurology
911	G652	Neurology
912	G70	Neurology
913	G701	Neurology
914	G702	Neurology
915	G708	Neurology
916	G7080	Neurology
917	G7081	Neurology
918	G7089	Neurology
919	G709	Neurology
920	G90	Neurology
921	G901	Neurology
922	G903	Neurology
923	G904	Neurology
924	G905	Neurology
925	G9050	Neurology
926	G9051	Neurology
927	G90511	Neurology
928	G90512	Neurology
929	G90513	Neurology
930	G90519	Neurology
931	G9052	Neurology
932	G90521	Neurology
933	G90522	Neurology
934	G90523	Neurology
935	G90529	Neurology
936	G9059	Neurology
937	G908	Neurology
938	G909	Neurology
939	G91	Neurology
940	G910	Neurology
941	G911	Neurology
942	G912	Neurology
943	G913	Neurology
944	G914	Neurology
945	G918	Neurology
946	G919	Neurology
947	G93	Neurology
948	G930	Neurology
949	G931	Neurology
950	G932	Neurology
951	G934	Neurology
952	G9340	Neurology
953	G9341	Neurology
954	G9349	Neurology
955	G935	Neurology
956	G936	Neurology
957	G937	Neurology
958	G938	Neurology
959	G9381	Neurology
960	G9382	Neurology
961	G9389	Neurology
962	G939	Neurology
963	G94	Neurology
964	G951	Neurology
965	G9511	Neurology
966	G9519	Neurology
967	G96	Neurology
968	G968	Neurology
969	G969	Neurology
970	G972	Neurology
971	G978	Neurology
972	G9781	Neurology
973	G9782	Neurology
974	G98	Neurology
975	G980	Neurology
976	G988	Neurology
977	G99	Neurology
978	G992	Neurology
979	G998	Neurology
980	H474	Neurology
981	H4741	Neurology
982	H4742	Neurology
983	H4743	Neurology
984	H4749	Neurology
985	H475	Neurology
986	H4751	Neurology
987	H47511	Neurology
988	H47512	Neurology
989	H47519	Neurology
990	H4752	Neurology
991	H47521	Neurology
992	H47522	Neurology
993	H47529	Neurology
994	H4753	Neurology
995	H47531	Neurology
996	H47532	Neurology
997	H47539	Neurology
998	H476	Neurology
999	H4761	Neurology
1000	H47611	Neurology
1001	H47612	Neurology
1002	H47619	Neurology
1003	H4762	Neurology
1004	H47621	Neurology
1005	H47622	Neurology
1006	H47629	Neurology
1007	H4763	Neurology
1008	H47631	Neurology
1009	H47632	Neurology
1010	H47639	Neurology
1011	H4764	Neurology
1012	H47641	Neurology
1013	H47642	Neurology
1014	H47649	Neurology
1015	I02	Neurology
1016	I029	Neurology
1017	J1081	Neurology
1018	J1181	Neurology
1019	K7041	Neurology
1020	K7111	Neurology
1021	K7201	Neurology
1022	K7211	Neurology
1023	K7291	Neurology
1024	M146	Neurology
1025	M1460	Neurology
1026	M1461	Neurology
1027	M1462	Neurology
1028	M1463	Neurology
1029	M1464	Neurology
1030	M1465	Neurology
1031	M1466	Neurology
1032	M1467	Neurology
1033	M1468	Neurology
1034	M1469	Neurology
1035	M3483	Neurology
1036	M470	Neurology
1037	M4701	Neurology
1038	M4702	Neurology
1039	M471	Neurology
1040	M4710	Neurology
1041	M4711	Neurology
1042	M4712	Neurology
1043	M4713	Neurology
1044	M4714	Neurology
1045	M4715	Neurology
1046	M4716	Neurology
1047	M500	Neurology
1048	M501	Neurology
1049	M510	Neurology
1050	M5104	Neurology
1051	M5105	Neurology
1052	M5106	Neurology
1053	M511	Neurology
1054	M5114	Neurology
1055	M5115	Neurology
1056	M5116	Neurology
1057	M5117	Neurology
1058	Q03	Neurology
1059	Q038	Neurology
1060	Q039	Neurology
1061	Q04	Neurology
1062	Q040	Neurology
1063	Q041	Neurology
1064	Q042	Neurology
1065	Q043	Neurology
1066	Q044	Neurology
1067	Q045	Neurology
1068	Q046	Neurology
1069	Q048	Neurology
1070	Q049	Neurology
1071	Q672	Neurology
1072	Q673	Neurology
1073	R40	Neurology
1074	R402	Neurology
1075	R4020	Neurology
1076	R4021	Neurology
1077	R40211	Neurology
1078	R402110	Neurology
1079	R402111	Neurology
1080	R402112	Neurology
1081	R402113	Neurology
1082	R402114	Neurology
1083	R40212	Neurology
1084	R402120	Neurology
1085	R402121	Neurology
1086	R402122	Neurology
1087	R402123	Neurology
1088	R402124	Neurology
1089	R40213	Neurology
1090	R402130	Neurology
1091	R402131	Neurology
1092	R402132	Neurology
1093	R402133	Neurology
1094	R402134	Neurology
1095	R40214	Neurology
1096	R402140	Neurology
1097	R402141	Neurology
1098	R402142	Neurology
1099	R402143	Neurology
1100	R402144	Neurology
1101	R4022	Neurology
1102	R40221	Neurology
1103	R402210	Neurology
1104	R402211	Neurology
1105	R402212	Neurology
1106	R402213	Neurology
1107	R402214	Neurology
1108	R40222	Neurology
1109	R402220	Neurology
1110	R402221	Neurology
1111	R402222	Neurology
1112	R402223	Neurology
1113	R402224	Neurology
1114	R40223	Neurology
1115	R402230	Neurology
1116	R402231	Neurology
1117	R402232	Neurology
1118	R402233	Neurology
1119	R402234	Neurology
1120	R40224	Neurology
1121	R402240	Neurology
1122	R402241	Neurology
1123	R402242	Neurology
1124	R402243	Neurology
1125	R402244	Neurology
1126	R40225	Neurology
1127	R402250	Neurology
1128	R402251	Neurology
1129	R402252	Neurology
1130	R402253	Neurology
1131	R402254	Neurology
1132	R4023	Neurology
1133	R40231	Neurology
1134	R402310	Neurology
1135	R402311	Neurology
1136	R402312	Neurology
1137	R402313	Neurology
1138	R402314	Neurology
1139	R40232	Neurology
1140	R402320	Neurology
1141	R402321	Neurology
1142	R402322	Neurology
1143	R402323	Neurology
1144	R402324	Neurology
1145	R40233	Neurology
1146	R402330	Neurology
1147	R402331	Neurology
1148	R402332	Neurology
1149	R402333	Neurology
1150	R402334	Neurology
1151	R40234	Neurology
1152	R402340	Neurology
1153	R402341	Neurology
1154	R402342	Neurology
1155	R402343	Neurology
1156	R402344	Neurology
1157	R40235	Neurology
1158	R402350	Neurology
1159	R402351	Neurology
1160	R402352	Neurology
1161	R402353	Neurology
1162	R402354	Neurology
1163	R40236	Neurology
1164	R402360	Neurology
1165	R402361	Neurology
1166	R402362	Neurology
1167	R402363	Neurology
1168	R402364	Neurology
1169	R4024	Neurology
1170	R40241	Neurology
1171	R402410	Neurology
1172	R402411	Neurology
1173	R402412	Neurology
1174	R402413	Neurology
1175	R402414	Neurology
1176	R40242	Neurology
1177	R402420	Neurology
1178	R402421	Neurology
1179	R402422	Neurology
1180	R402423	Neurology
1181	R402424	Neurology
1182	R40243	Neurology
1183	R402430	Neurology
1184	R402431	Neurology
1185	R402432	Neurology
1186	R402433	Neurology
1187	R402434	Neurology
1188	R40244	Neurology
1189	R402440	Neurology
1190	R402441	Neurology
1191	R402442	Neurology
1192	R402443	Neurology
1193	R402444	Neurology
1194	R403	Neurology
1195	R404	Neurology
1196	R4181	Neurology
1197	S04	Neurology
1198	S040	Neurology
1199	S0401	Neurology
1200	S04011	Neurology
1201	S04011A	Neurology
1202	S04011D	Neurology
1203	S04011S	Neurology
1204	S04012	Neurology
1205	S04012A	Neurology
1206	S04012D	Neurology
1207	S04012S	Neurology
1208	S04019	Neurology
1209	S04019A	Neurology
1210	S04019D	Neurology
1211	S04019S	Neurology
1212	S041	Neurology
1213	S0410	Neurology
1214	S0410XA	Neurology
1215	S0410XD	Neurology
1216	S0410XS	Neurology
1217	S0411	Neurology
1218	S0411XA	Neurology
1219	S0411XD	Neurology
1220	S0411XS	Neurology
1221	S0412	Neurology
1222	S0412XA	Neurology
1223	S0412XD	Neurology
1224	S0412XS	Neurology
1225	S042	Neurology
1226	S0420	Neurology
1227	S0420XA	Neurology
1228	S0420XD	Neurology
1229	S0420XS	Neurology
1230	S0421	Neurology
1231	S0421XA	Neurology
1232	S0421XD	Neurology
1233	S0421XS	Neurology
1234	S0422	Neurology
1235	S0422XA	Neurology
1236	S0422XD	Neurology
1237	S0422XS	Neurology
1238	S043	Neurology
1239	S0430	Neurology
1240	S0430XA	Neurology
1241	S0430XD	Neurology
1242	S0430XS	Neurology
1243	S0431	Neurology
1244	S0431XA	Neurology
1245	S0431XD	Neurology
1246	S0431XS	Neurology
1247	S0432	Neurology
1248	S0432XA	Neurology
1249	S0432XD	Neurology
1250	S0432XS	Neurology
1251	S044	Neurology
1252	S0440	Neurology
1253	S0440XA	Neurology
1254	S0440XD	Neurology
1255	S0440XS	Neurology
1256	S0441	Neurology
1257	S0441XA	Neurology
1258	S0441XD	Neurology
1259	S0441XS	Neurology
1260	S0442	Neurology
1261	S0442XA	Neurology
1262	S0442XD	Neurology
1263	S0442XS	Neurology
1264	S045	Neurology
1265	S0450	Neurology
1266	S0450XA	Neurology
1267	S0450XD	Neurology
1268	S0450XS	Neurology
1269	S0451	Neurology
1270	S0451XA	Neurology
1271	S0451XD	Neurology
1272	S0451XS	Neurology
1273	S0452	Neurology
1274	S0452XA	Neurology
1275	S0452XD	Neurology
1276	S0452XS	Neurology
1277	S046	Neurology
1278	S0460	Neurology
1279	S0460XA	Neurology
1280	S0460XD	Neurology
1281	S0460XS	Neurology
1282	S0461	Neurology
1283	S0461XA	Neurology
1284	S0461XD	Neurology
1285	S0461XS	Neurology
1286	S0462	Neurology
1287	S0462XA	Neurology
1288	S0462XD	Neurology
1289	S0462XS	Neurology
1290	S047	Neurology
1291	S0470	Neurology
1292	S0470XA	Neurology
1293	S0470XD	Neurology
1294	S0470XS	Neurology
1295	S0471	Neurology
1296	S0471XA	Neurology
1297	S0471XD	Neurology
1298	S0471XS	Neurology
1299	S0472	Neurology
1300	S0472XA	Neurology
1301	S0472XD	Neurology
1302	S0472XS	Neurology
1303	S048	Neurology
1304	S0481	Neurology
1305	S04811	Neurology
1306	S04811A	Neurology
1307	S04811D	Neurology
1308	S04811S	Neurology
1309	S04812	Neurology
1310	S04812A	Neurology
1311	S04812D	Neurology
1312	S04812S	Neurology
1313	S04819	Neurology
1314	S04819A	Neurology
1315	S04819D	Neurology
1316	S04819S	Neurology
1317	S0489	Neurology
1318	S04891	Neurology
1319	S04891A	Neurology
1320	S04891D	Neurology
1321	S04891S	Neurology
1322	S04892	Neurology
1323	S04892A	Neurology
1324	S04892D	Neurology
1325	S04892S	Neurology
1326	S04899	Neurology
1327	S04899A	Neurology
1328	S04899D	Neurology
1329	S04899S	Neurology
1330	S049	Neurology
1331	S049XXA	Neurology
1332	S049XXD	Neurology
1333	S049XXS	Neurology
1334	S062	Neurology
1335	S063	Neurology
1336	S064	Neurology
1337	S065	Neurology
1338	S066	Neurology
1339	S142	Neurology
1340	S143	Neurology
1341	S144	Neurology
1342	S145	Neurology
1343	S242	Neurology
1344	S243	Neurology
1345	S244	Neurology
1346	S34	Neurology
1347	S3401XA	Neurology
1348	S3401XD	Neurology
1349	S3401XS	Neurology
1350	S3402XA	Neurology
1351	S3402XD	Neurology
1352	S3402XS	Neurology
1353	S342	Neurology
1354	S3421	Neurology
1355	S3421XA	Neurology
1356	S3421XD	Neurology
1357	S3421XS	Neurology
1358	S3422	Neurology
1359	S3422XA	Neurology
1360	S3422XD	Neurology
1361	S3422XS	Neurology
1362	S343XXA	Neurology
1363	S343XXD	Neurology
1364	S343XXS	Neurology
1365	S344	Neurology
1366	S344XXA	Neurology
1367	S344XXD	Neurology
1368	S344XXS	Neurology
1369	S345	Neurology
1370	S345XXA	Neurology
1371	S345XXD	Neurology
1372	S345XXS	Neurology
1373	S346	Neurology
1374	S346XXA	Neurology
1375	S346XXD	Neurology
1376	S346XXS	Neurology
1377	S348	Neurology
1378	S348XXA	Neurology
1379	S348XXD	Neurology
1380	S348XXS	Neurology
1381	S349	Neurology
1382	S349XXA	Neurology
1383	S349XXD	Neurology
1384	S349XXS	Neurology
1385	S44	Neurology
1386	S440	Neurology
1387	S4400	Neurology
1388	S4400XA	Neurology
1389	S4400XD	Neurology
1390	S4400XS	Neurology
1391	S4401	Neurology
1392	S4401XA	Neurology
1393	S4401XD	Neurology
1394	S4401XS	Neurology
1395	S4402	Neurology
1396	S4402XA	Neurology
1397	S4402XD	Neurology
1398	S4402XS	Neurology
1399	S441	Neurology
1400	S4410	Neurology
1401	S4410XA	Neurology
1402	S4410XD	Neurology
1403	S4410XS	Neurology
1404	S4411	Neurology
1405	S4411XA	Neurology
1406	S4411XD	Neurology
1407	S4411XS	Neurology
1408	S4412	Neurology
1409	S4412XA	Neurology
1410	S4412XD	Neurology
1411	S4412XS	Neurology
1412	S442	Neurology
1413	S4420	Neurology
1414	S4420XA	Neurology
1415	S4420XD	Neurology
1416	S4420XS	Neurology
1417	S4421	Neurology
1418	S4421XA	Neurology
1419	S4421XD	Neurology
1420	S4421XS	Neurology
1421	S4422	Neurology
1422	S4422XA	Neurology
1423	S4422XD	Neurology
1424	S4422XS	Neurology
1425	S443	Neurology
1426	S4430	Neurology
1427	S4430XA	Neurology
1428	S4430XD	Neurology
1429	S4430XS	Neurology
1430	S4431	Neurology
1431	S4431XA	Neurology
1432	S4431XD	Neurology
1433	S4431XS	Neurology
1434	S4432	Neurology
1435	S4432XA	Neurology
1436	S4432XD	Neurology
1437	S4432XS	Neurology
1438	S444	Neurology
1439	S4440	Neurology
1440	S4440XA	Neurology
1441	S4440XD	Neurology
1442	S4440XS	Neurology
1443	S4441	Neurology
1444	S4441XA	Neurology
1445	S4441XD	Neurology
1446	S4441XS	Neurology
1447	S4442	Neurology
1448	S4442XA	Neurology
1449	S4442XD	Neurology
1450	S4442XS	Neurology
1451	S445	Neurology
1452	S4450	Neurology
1453	S4450XA	Neurology
1454	S4450XD	Neurology
1455	S4450XS	Neurology
1456	S4451	Neurology
1457	S4451XA	Neurology
1458	S4451XD	Neurology
1459	S4451XS	Neurology
1460	S4452	Neurology
1461	S4452XA	Neurology
1462	S4452XD	Neurology
1463	S4452XS	Neurology
1464	S448	Neurology
1465	S448X	Neurology
1466	S448X1	Neurology
1467	S448X1A	Neurology
1468	S448X1D	Neurology
1469	S448X1S	Neurology
1470	S448X2	Neurology
1471	S448X2A	Neurology
1472	S448X2D	Neurology
1473	S448X2S	Neurology
1474	S448X9	Neurology
1475	S448X9A	Neurology
1476	S448X9D	Neurology
1477	S448X9S	Neurology
1478	S449	Neurology
1479	S4490	Neurology
1480	S4490XA	Neurology
1481	S4490XD	Neurology
1482	S4490XS	Neurology
1483	S4491	Neurology
1484	S4491XA	Neurology
1485	S4491XD	Neurology
1486	S4491XS	Neurology
1487	S4492	Neurology
1488	S4492XA	Neurology
1489	S4492XD	Neurology
1490	S4492XS	Neurology
1491	S54	Neurology
1492	S540	Neurology
1493	S5400	Neurology
1494	S5400XA	Neurology
1495	S5400XD	Neurology
1496	S5400XS	Neurology
1497	S5401	Neurology
1498	S5401XA	Neurology
1499	S5401XD	Neurology
1500	S5401XS	Neurology
1501	S5402	Neurology
1502	S5402XA	Neurology
1503	S5402XD	Neurology
1504	S5402XS	Neurology
1505	S541	Neurology
1506	S5410	Neurology
1507	S5410XA	Neurology
1508	S5410XD	Neurology
1509	S5410XS	Neurology
1510	S5411	Neurology
1511	S5411XA	Neurology
1512	S5411XD	Neurology
1513	S5411XS	Neurology
1514	S5412	Neurology
1515	S5412XA	Neurology
1516	S5412XD	Neurology
1517	S5412XS	Neurology
1518	S542	Neurology
1519	S5420	Neurology
1520	S5420XA	Neurology
1521	S5420XD	Neurology
1522	S5420XS	Neurology
1523	S5421	Neurology
1524	S5421XA	Neurology
1525	S5421XD	Neurology
1526	S5421XS	Neurology
1527	S5422	Neurology
1528	S5422XA	Neurology
1529	S5422XD	Neurology
1530	S5422XS	Neurology
1531	S543	Neurology
1532	S5430	Neurology
1533	S5430XA	Neurology
1534	S5430XD	Neurology
1535	S5430XS	Neurology
1536	S5431	Neurology
1537	S5431XA	Neurology
1538	S5431XD	Neurology
1539	S5431XS	Neurology
1540	S5432	Neurology
1541	S5432XA	Neurology
1542	S5432XD	Neurology
1543	S5432XS	Neurology
1544	S548	Neurology
1545	S548X	Neurology
1546	S548X1	Neurology
1547	S548X1A	Neurology
1548	S548X1D	Neurology
1549	S548X1S	Neurology
1550	S548X2	Neurology
1551	S548X2A	Neurology
1552	S548X2D	Neurology
1553	S548X2S	Neurology
1554	S548X9	Neurology
1555	S548X9A	Neurology
1556	S548X9D	Neurology
1557	S548X9S	Neurology
1558	S549	Neurology
1559	S5490	Neurology
1560	S5490XA	Neurology
1561	S5490XD	Neurology
1562	S5490XS	Neurology
1563	S5491	Neurology
1564	S5491XA	Neurology
1565	S5491XD	Neurology
1566	S5491XS	Neurology
1567	S5492	Neurology
1568	S5492XA	Neurology
1569	S5492XD	Neurology
1570	S5492XS	Neurology
1571	S64	Neurology
1572	S640	Neurology
1573	S6400	Neurology
1574	S6400XA	Neurology
1575	S6400XD	Neurology
1576	S6400XS	Neurology
1577	S6401	Neurology
1578	S6401XA	Neurology
1579	S6401XD	Neurology
1580	S6401XS	Neurology
1581	S6402	Neurology
1582	S6402XA	Neurology
1583	S6402XD	Neurology
1584	S6402XS	Neurology
1585	S641	Neurology
1586	S6410	Neurology
1587	S6410XA	Neurology
1588	S6410XD	Neurology
1589	S6410XS	Neurology
1590	S6411	Neurology
1591	S6411XA	Neurology
1592	S6411XD	Neurology
1593	S6411XS	Neurology
1594	S6412	Neurology
1595	S6412XA	Neurology
1596	S6412XD	Neurology
1597	S6412XS	Neurology
1598	S642	Neurology
1599	S6420	Neurology
1600	S6420XA	Neurology
1601	S6420XD	Neurology
1602	S6420XS	Neurology
1603	S6421	Neurology
1604	S6421XA	Neurology
1605	S6421XD	Neurology
1606	S6421XS	Neurology
1607	S6422	Neurology
1608	S6422XA	Neurology
1609	S6422XD	Neurology
1610	S6422XS	Neurology
1611	S643	Neurology
1612	S6430	Neurology
1613	S6430XA	Neurology
1614	S6430XD	Neurology
1615	S6430XS	Neurology
1616	S6431	Neurology
1617	S6431XA	Neurology
1618	S6431XD	Neurology
1619	S6431XS	Neurology
1620	S6432	Neurology
1621	S6432XA	Neurology
1622	S6432XD	Neurology
1623	S6432XS	Neurology
1624	S644	Neurology
1625	S6440	Neurology
1626	S6440XA	Neurology
1627	S6440XD	Neurology
1628	S6440XS	Neurology
1629	S6449	Neurology
1630	S64490	Neurology
1631	S64490A	Neurology
1632	S64490D	Neurology
1633	S64490S	Neurology
1634	S64491	Neurology
1635	S64491A	Neurology
1636	S64491D	Neurology
1637	S64491S	Neurology
1638	S64492	Neurology
1639	S64492A	Neurology
1640	S64492D	Neurology
1641	S64492S	Neurology
1642	S64493	Neurology
1643	S64493A	Neurology
1644	S64493D	Neurology
1645	S64493S	Neurology
1646	S64494	Neurology
1647	S64494A	Neurology
1648	S64494D	Neurology
1649	S64494S	Neurology
1650	S64495	Neurology
1651	S64495A	Neurology
1652	S64495D	Neurology
1653	S64495S	Neurology
1654	S64496	Neurology
1655	S64496A	Neurology
1656	S64496D	Neurology
1657	S64496S	Neurology
1658	S64497	Neurology
1659	S64497A	Neurology
1660	S64497D	Neurology
1661	S64497S	Neurology
1662	S64498	Neurology
1663	S64498A	Neurology
1664	S64498D	Neurology
1665	S64498S	Neurology
1666	S648	Neurology
1667	S648X	Neurology
1668	S648X1	Neurology
1669	S648X1A	Neurology
1670	S648X1D	Neurology
1671	S648X1S	Neurology
1672	S648X2	Neurology
1673	S648X2A	Neurology
1674	S648X2D	Neurology
1675	S648X2S	Neurology
1676	S648X9	Neurology
1677	S648X9A	Neurology
1678	S648X9D	Neurology
1679	S648X9S	Neurology
1680	S649	Neurology
1681	S6490	Neurology
1682	S6490XA	Neurology
1683	S6490XD	Neurology
1684	S6490XS	Neurology
1685	S6491	Neurology
1686	S6491XA	Neurology
1687	S6491XD	Neurology
1688	S6491XS	Neurology
1689	S6492	Neurology
1690	S6492XA	Neurology
1691	S6492XD	Neurology
1692	S6492XS	Neurology
1693	S73	Neurology
1694	S74	Neurology
1695	S740	Neurology
1696	S7400	Neurology
1697	S7400XA	Neurology
1698	S7400XD	Neurology
1699	S7400XS	Neurology
1700	S7401	Neurology
1701	S7401XA	Neurology
1702	S7401XD	Neurology
1703	S7401XS	Neurology
1704	S7402	Neurology
1705	S7402XA	Neurology
1706	S7402XD	Neurology
1707	S7402XS	Neurology
1708	S741	Neurology
1709	S7410	Neurology
1710	S7410XA	Neurology
1711	S7410XD	Neurology
1712	S7410XS	Neurology
1713	S7411	Neurology
1714	S7411XA	Neurology
1715	S7411XD	Neurology
1716	S7411XS	Neurology
1717	S7412	Neurology
1718	S7412XA	Neurology
1719	S7412XD	Neurology
1720	S7412XS	Neurology
1721	S742	Neurology
1722	S7420	Neurology
1723	S7420XA	Neurology
1724	S7420XD	Neurology
1725	S7420XS	Neurology
1726	S7421	Neurology
1727	S7421XA	Neurology
1728	S7421XD	Neurology
1729	S7421XS	Neurology
1730	S7422	Neurology
1731	S7422XA	Neurology
1732	S7422XD	Neurology
1733	S7422XS	Neurology
1734	S748	Neurology
1735	S748X	Neurology
1736	S748X1	Neurology
1737	S748X1A	Neurology
1738	S748X1D	Neurology
1739	S748X1S	Neurology
1740	S748X2	Neurology
1741	S748X2A	Neurology
1742	S748X2D	Neurology
1743	S748X2S	Neurology
1744	S748X9	Neurology
1745	S748X9A	Neurology
1746	S748X9D	Neurology
1747	S748X9S	Neurology
1748	S749	Neurology
1749	S7490	Neurology
1750	S7490XA	Neurology
1751	S7490XD	Neurology
1752	S7490XS	Neurology
1753	S7491	Neurology
1754	S7491XA	Neurology
1755	S7491XD	Neurology
1756	S7491XS	Neurology
1757	S7492	Neurology
1758	S7492XA	Neurology
1759	S7492XD	Neurology
1760	S7492XS	Neurology
1761	S84	Neurology
1762	S840	Neurology
1763	S8400	Neurology
1764	S8400XA	Neurology
1765	S8400XD	Neurology
1766	S8400XS	Neurology
1767	S8401	Neurology
1768	S8401XA	Neurology
1769	S8401XD	Neurology
1770	S8401XS	Neurology
1771	S8402	Neurology
1772	S8402XA	Neurology
1773	S8402XD	Neurology
1774	S8402XS	Neurology
1775	S841	Neurology
1776	S8410	Neurology
1777	S8410XA	Neurology
1778	S8410XD	Neurology
1779	S8410XS	Neurology
1780	S8411	Neurology
1781	S8411XA	Neurology
1782	S8411XD	Neurology
1783	S8411XS	Neurology
1784	S8412	Neurology
1785	S8412XA	Neurology
1786	S8412XD	Neurology
1787	S8412XS	Neurology
1788	S842	Neurology
1789	S8420	Neurology
1790	S8420XA	Neurology
1791	S8420XD	Neurology
1792	S8420XS	Neurology
1793	S8421	Neurology
1794	S8421XA	Neurology
1795	S8421XD	Neurology
1796	S8421XS	Neurology
1797	S8422	Neurology
1798	S8422XA	Neurology
1799	S8422XD	Neurology
1800	S8422XS	Neurology
1801	S848	Neurology
1802	S8480	Neurology
1803	S84801	Neurology
1804	S84801A	Neurology
1805	S84801D	Neurology
1806	S84801S	Neurology
1807	S84802	Neurology
1808	S84802A	Neurology
1809	S84802D	Neurology
1810	S84802S	Neurology
1811	S84809	Neurology
1812	S84809A	Neurology
1813	S84809D	Neurology
1814	S84809S	Neurology
1815	S849	Neurology
1816	S8490	Neurology
1817	S8490XA	Neurology
1818	S8490XD	Neurology
1819	S8490XS	Neurology
1820	S8491	Neurology
1821	S8491XA	Neurology
1822	S8491XD	Neurology
1823	S8491XS	Neurology
1824	S8492	Neurology
1825	S8492XA	Neurology
1826	S8492XD	Neurology
1827	S8492XS	Neurology
1828	S94	Neurology
1829	S940	Neurology
1830	S9400	Neurology
1831	S9400XA	Neurology
1832	S9400XD	Neurology
1833	S9400XS	Neurology
1834	S9401	Neurology
1835	S9401XA	Neurology
1836	S9401XD	Neurology
1837	S9401XS	Neurology
1838	S9402	Neurology
1839	S9402XA	Neurology
1840	S9402XD	Neurology
1841	S9402XS	Neurology
1842	S941	Neurology
1843	S9410	Neurology
1844	S9410XA	Neurology
1845	S9410XD	Neurology
1846	S9410XS	Neurology
1847	S9411	Neurology
1848	S9411XA	Neurology
1849	S9411XD	Neurology
1850	S9411XS	Neurology
1851	S9412	Neurology
1852	S9412XA	Neurology
1853	S9412XD	Neurology
1854	S9412XS	Neurology
1855	S942	Neurology
1856	S9420	Neurology
1857	S9420XA	Neurology
1858	S9420XD	Neurology
1859	S9420XS	Neurology
1860	S9421	Neurology
1861	S9421XA	Neurology
1862	S9421XD	Neurology
1863	S9421XS	Neurology
1864	S9422	Neurology
1865	S9422XA	Neurology
1866	S9422XD	Neurology
1867	S9422XS	Neurology
1868	S943	Neurology
1869	S9430	Neurology
1870	S9430XA	Neurology
1871	S9430XD	Neurology
1872	S9430XS	Neurology
1873	S9431	Neurology
1874	S9431XA	Neurology
1875	S9431XD	Neurology
1876	S9431XS	Neurology
1877	S9432	Neurology
1878	S9432XA	Neurology
1879	S9432XD	Neurology
1880	S9432XS	Neurology
1881	S948	Neurology
1882	S948X	Neurology
1883	S948X1	Neurology
1884	S948X1A	Neurology
1885	S948X1D	Neurology
1886	S948X1S	Neurology
1887	S948X2	Neurology
1888	S948X2A	Neurology
1889	S948X2D	Neurology
1890	S948X2S	Neurology
1891	S948X9	Neurology
1892	S948X9A	Neurology
1893	S948X9D	Neurology
1894	S948X9S	Neurology
1895	S949	Neurology
1896	S9490	Neurology
1897	S9490XA	Neurology
1898	S9490XD	Neurology
1899	S9490XS	Neurology
1900	S9491	Neurology
1901	S9491XA	Neurology
1902	S9491XD	Neurology
1903	S9491XS	Neurology
1904	S9492	Neurology
1905	S9492XA	Neurology
1906	S9492XD	Neurology
1907	S9492XS	Neurology
1908	3331	Neurology
1909	3332	Neurology
1910	3333	Neurology
1911	3335	Neurology
1912	3336	Neurology
1913	3337	Neurology
1914	33371	Neurology
1915	33372	Neurology
1916	33379	Neurology
1917	3338	Neurology
1918	33381	Neurology
1919	33382	Neurology
1920	33383	Neurology
1921	33384	Neurology
1922	33385	Neurology
1923	33389	Neurology
1924	33393	Neurology
1925	3371	Neurology
1926	3490	Neurology
1927	34982	Neurology
1928	43883	Neurology
1929	43884	Neurology
1930	43885	Neurology
1931	7797	Neurology
1932	7800	Neurology
1933	78001	Neurology
1934	78002	Neurology
1935	78009	Neurology
1936	7801	Neurology
1937	78058	Neurology
1938	781	Neurology
1939	7810	Neurology
1940	7812	Neurology
1941	7814	Neurology
1942	7816	Neurology
1943	7817	Neurology
1944	7818	Neurology
1945	7819	Neurology
1946	78193	Neurology
1947	78194	Neurology
1948	78440	Neurology
1949	78441	Neurology
1950	7845	Neurology
1951	78451	Neurology
1952	7846	Neurology
1953	78460	Neurology
1954	78469	Neurology
1955	7920	Neurology
1956	7930	Neurology
1957	7940	Neurology
1958	79400	Neurology
1959	79401	Neurology
1960	79402	Neurology
1961	79409	Neurology
1962	7941	Neurology
1963	79410	Neurology
1964	79411	Neurology
1965	79412	Neurology
1966	79413	Neurology
1967	79414	Neurology
1968	79415	Neurology
1969	79416	Neurology
1970	79417	Neurology
1971	79419	Neurology
1972	7961	Neurology
1973	7995	Neurology
1974	9933	Neurology
1975	9934	Neurology
1976	9938	Neurology
1977	9939	Neurology
1978	9942	Neurology
1979	9943	Neurology
1980	9947	Neurology
1981	G24	Neurology
1982	G240	Neurology
1983	G2401	Neurology
1984	G2402	Neurology
1985	G2409	Neurology
1986	G241	Neurology
1987	G242	Neurology
1988	G244	Neurology
1989	G245	Neurology
1990	G248	Neurology
1991	G249	Neurology
1992	G250	Neurology
1993	G251	Neurology
1994	G252	Neurology
1995	G253	Neurology
1996	G254	Neurology
1997	G255	Neurology
1998	G256	Neurology
1999	G2561	Neurology
[truncated: 34,173 more rows]
